# Supplementary material for: Enhanced heat tolerance of viral-infected aphids leads to niche expansion and reduced interspecific competition
Source: Nat Commun. 2020 Mar 4;11:1184. doi: 10.1038/s41467-020-14953-2 (PMC7055324; doi:10.1038/s41467-020-14953-2)
Supplement: Supplementary file 3 — Source Data [file 41467_2020_14953_MOESM3_ESM.xlsx]

## Sheet: Figure 1 virus effect on plant 
Figure 1. Virus effects on plant temperature
Relative humidty	Temp env	Treatment	Plant Temp
50	28	Control	27.99
50	28	Control	25.83
50	28	Control	25.93
50	28	Control	25.73
50	28	Control	28.09
50	28	Control	28.11
50	28	Wet control	24.31
50	28	Wet control	24.45
50	28	Wet control	24.4
50	28	Wet control	24.5
50	28	Wet control	23.92
50	28	Wet control	23.95
50	28	Dry control	30.68
50	28	Dry control	30.65
50	28	Dry control	30.65
50	28	Dry control	30.51
50	28	Dry control	30.71
50	28	Dry control	30.15
50	28	BYDV-RMV	25.83
50	28	BYDV-RMV	25.93
50	28	BYDV-RMV	25.73
50	28	BYDV-RMV	27.59
50	28	BYDV-RMV	28.15
50	28	BYDV-RMV	28.71
50	28	BYDV-PAV	29.69
50	28	BYDV-PAV	30.18
50	28	BYDV-PAV	30.34
50	28	BYDV-PAV	29.93
50	28	BYDV-PAV	29.22
50	28	BYDV-PAV	30.05

## Sheet: Figure 2 Aphid spatial distribu
Figure 2. Aphid spatial distribution on the host plant
Viral infection	Co-occurrence	Replicate	Temperature of the aphid's location	Distance_ground to the aphid location
Control	R. padi+R. maidis	1	26.3	28.5
Control	R. padi+R. maidis	1	25.3	25.5
Control	R. padi+R. maidis	1	25.5	22
Control	R. padi+R. maidis	1	26.5	27
Control	R. padi+R. maidis	1	25.6	25
Control	R. padi+R. maidis	1	25.1	24
Control	R. padi	1	18.4	10
Control	R. padi	1	18.6	12
Control	R. padi	1	17.5	5
Control	R. padi	1	18.5	10.5
Control	R. padi	1	17.4	9
Control	R. padi	1	17.1	7.5
BYDV-PAV	R. padi+R. maidis	1	28.9	34.5
BYDV-PAV	R. padi+R. maidis	1	27.3	32.5
BYDV-PAV	R. padi+R. maidis	1	28.8	33
BYDV-PAV	R. padi+R. maidis	1	26.5	28.5
BYDV-PAV	R. padi+R. maidis	1	27.6	33
BYDV-PAV	R. padi+R. maidis	1	26	34
BYDV-PAV	R. padi	1	17.5	7.7
BYDV-PAV	R. padi	1	19.5	7
BYDV-PAV	R. padi	1	20.1	12
BYDV-PAV	R. padi	1	17.1	4
BYDV-PAV	R. padi	1	17.4	5.5
BYDV-PAV	R. padi	1	17.9	8.5
Control	R. padi+R. maidis	2	23.5	24
Control	R. padi+R. maidis	2	23.5	20.5
Control	R. padi+R. maidis	2	24.5	23.4
Control	R. padi+R. maidis	2	25	23
Control	R. padi+R. maidis	2	26.4	24.5
Control	R. padi+R. maidis	2	25.6	23
Control	R. padi	2	17.1	5
Control	R. padi	2	17.1	3.5
Control	R. padi	2	18.5	10.5
Control	R. padi	2	18.6	13.5
Control	R. padi	2	22	12
Control	R. padi	2	17.5	6.5
BYDV-PAV	R. padi+R. maidis	2	29.4	35.5
BYDV-PAV	R. padi+R. maidis	2	26.5	26.5
BYDV-PAV	R. padi+R. maidis	2	26	24
BYDV-PAV	R. padi+R. maidis	2	28.1	33
BYDV-PAV	R. padi+R. maidis	2	28	32.5
BYDV-PAV	R. padi+R. maidis	2	28.6	36
BYDV-PAV	R. padi	2	23.1	22
BYDV-PAV	R. padi	2	23.1	15.5
BYDV-PAV	R. padi	2	23	24.5
BYDV-PAV	R. padi	2	22.9	18
BYDV-PAV	R. padi	2	18.4	12
BYDV-PAV	R. padi	2	21.3	15
Control	R. padi+R. maidis	3	27.4	26
Control	R. padi+R. maidis	3	23.05	24.3
Control	R. padi+R. maidis	3	24.04	26.5
Control	R. padi+R. maidis	3	24	20.5
Control	R. padi+R. maidis	3	24.5	22.5
Control	R. padi+R. maidis	3	24.1	20.5
Control	R. padi	3	17.4	15
Control	R. padi	3	17.5	7.5
Control	R. padi	3	17.9	8.5
Control	R. padi	3	19.5	14.5
Control	R. padi	3	19.8	13.5
Control	R. padi	3	17.1	5
BYDV-PAV	R. padi+R. maidis	3	26.1	33.5
BYDV-PAV	R. padi+R. maidis	3	28.3	34
BYDV-PAV	R. padi+R. maidis	3	26.8	28
BYDV-PAV	R. padi+R. maidis	3	27	29
BYDV-PAV	R. padi+R. maidis	3	26.8	27.5
BYDV-PAV	R. padi+R. maidis	3	26	25
BYDV-PAV	R. padi	3	18.5	3.5
BYDV-PAV	R. padi	3	19.1	5
BYDV-PAV	R. padi	3	20	7.5
BYDV-PAV	R. padi	3	20	6
BYDV-PAV	R. padi	3	22	12.5
BYDV-PAV	R. padi	3	22.7	14
Control	R. padi+R. maidis	4	23.14	25
Control	R. padi+R. maidis	4	23.1	24.5
Control	R. padi+R. maidis	4	23.1	22
Control	R. padi+R. maidis	4	22	24
Control	R. padi+R. maidis	4	22	20
Control	R. padi+R. maidis	4	22.4	21
Control	R. padi	4	20.1	12.5
Control	R. padi	4	19.1	9.5
Control	R. padi	4	18.6	9
Control	R. padi	4	18.6	6.5
Control	R. padi	4	17.2	5
Control	R. padi	4	18.5	3
BYDV-PAV	R. padi+R. maidis	4	28.4	35.5
BYDV-PAV	R. padi+R. maidis	4	26.7	30.4
BYDV-PAV	R. padi+R. maidis	4	27	31.5
BYDV-PAV	R. padi+R. maidis	4	26.9	29.5
BYDV-PAV	R. padi+R. maidis	4	26.8	29.5
BYDV-PAV	R. padi+R. maidis	4	26	28
BYDV-PAV	R. padi	4	18.4	3
BYDV-PAV	R. padi	4	18	2.5
BYDV-PAV	R. padi	4	17	1
BYDV-PAV	R. padi	4	19.5	4.5
BYDV-PAV	R. padi	4	20	5
BYDV-PAV	R. padi	4	22.3	9
Control	R. padi+R. maidis	5	25.6	24.5
Control	R. padi+R. maidis	5	25.4	24
Control	R. padi+R. maidis	5	24.5	20
Control	R. padi+R. maidis	5	24.7	22.5
Control	R. padi+R. maidis	5	24	20.5
Control	R. padi+R. maidis	5	25.8	24.5
Control	R. padi	5	23.1	18.5
Control	R. padi	5	17.4	1.5
Control	R. padi	5	22.2	12.5
Control	R. padi	5	20.6	9.5
Control	R. padi	5	20	8
Control	R. padi	5	19.4	6.5
BYDV-PAV	R. padi+R. maidis	5	28	33.5
BYDV-PAV	R. padi+R. maidis	5	27.5	30.5
BYDV-PAV	R. padi+R. maidis	5	26.7	27.5
BYDV-PAV	R. padi+R. maidis	5	25.3	24.5
BYDV-PAV	R. padi+R. maidis	5	27.2	27
BYDV-PAV	R. padi+R. maidis	5	27	26.5
BYDV-PAV	R. padi	5	18.6	5.5
BYDV-PAV	R. padi	5	17.5	1
BYDV-PAV	R. padi	5	19.4	6.5
BYDV-PAV	R. padi	5	20	8
BYDV-PAV	R. padi	5	19.8	7.5
BYDV-PAV	R. padi	5	18.3	5
Control	R. padi+R. maidis	6	23.4	22.5
Control	R. padi+R. maidis	6	24.5	24.8
Control	R. padi+R. maidis	6	23.1	22
Control	R. padi+R. maidis	6	25	26
Control	R. padi+R. maidis	6	23.5	22.5
Control	R. padi+R. maidis	6	24.6	25
Control	R. padi	6	19.1	15
Control	R. padi	6	18.3	12.5
Control	R. padi	6	17.6	8
Control	R. padi	6	18.1	8.5
Control	R. padi	6	18.1	10.5
Control	R. padi	6	17.2	7
BYDV-PAV	R. padi+R. maidis	6	26.3	31
BYDV-PAV	R. padi+R. maidis	6	25.4	28.5
BYDV-PAV	R. padi+R. maidis	6	27.6	33.5
BYDV-PAV	R. padi+R. maidis	6	25.3	27
BYDV-PAV	R. padi+R. maidis	6	25.3	28
BYDV-PAV	R. padi+R. maidis	6	25.3	27.5
BYDV-PAV	R. padi	6	21.6	15.5
BYDV-PAV	R. padi	6	17.4	5.5
BYDV-PAV	R. padi	6	18.7	10
BYDV-PAV	R. padi	6	18.9	13.5
BYDV-PAV	R. padi	6	20.1	14
BYDV-PAV	R. padi	6	19.4	8.5
Control	R. padi+R. maidis	7	22.5	20.5
Control	R. padi+R. maidis	7	25.5	24.5
Control	R. padi+R. maidis	7	23.9	21.5
Control	R. padi+R. maidis	7	26.1	23.5
Control	R. padi+R. maidis	7	25.8	23
Control	R. padi+R. maidis	7	26.5	23.5
Control	R. padi	7	20.1	12
Control	R. padi	7	19.6	14.5
Control	R. padi	7	22.4	20
Control	R. padi	7	22.1	9.5
Control	R. padi	7	22.4	15
Control	R. padi	7	22.5	13.5
BYDV-PAV	R. padi+R. maidis	7	27.6	30
BYDV-PAV	R. padi+R. maidis	7	26.3	27.5
BYDV-PAV	R. padi+R. maidis	7	28.7	33
BYDV-PAV	R. padi+R. maidis	7	27.5	29
BYDV-PAV	R. padi+R. maidis	7	26.9	28.6
BYDV-PAV	R. padi+R. maidis	7	29.3	33.5
BYDV-PAV	R. padi	7	18.3	11.5
BYDV-PAV	R. padi	7	21.4	15.5
BYDV-PAV	R. padi	7	18.8	13
BYDV-PAV	R. padi	7	18.8	12.5
BYDV-PAV	R. padi	7	17.5	9.5
BYDV-PAV	R. padi	7	18.1	10
Control	R. padi+R. maidis	8	25.4	21.5
Control	R. padi+R. maidis	8	24.1	20.5
Control	R. padi+R. maidis	8	22.5	20
Control	R. padi+R. maidis	8	22	24.5
Control	R. padi+R. maidis	8	23.6	26.5
Control	R. padi+R. maidis	8	22.5	24.5
Control	R. padi	8	17.1	10.5
Control	R. padi	8	17.5	11.5
Control	R. padi	8	17.5	12
Control	R. padi	8	17.1	5.5
Control	R. padi	8	17.2	10
Control	R. padi	8	17.1	9.5
BYDV-PAV	R. padi+R. maidis	8	29.3	33.5
BYDV-PAV	R. padi+R. maidis	8	27.5	30.5
BYDV-PAV	R. padi+R. maidis	8	27.1	28
BYDV-PAV	R. padi+R. maidis	8	28.9	33
BYDV-PAV	R. padi+R. maidis	8	27.5	29.5
BYDV-PAV	R. padi+R. maidis	8	27.8	31.5
BYDV-PAV	R. padi	8	18.3	12.5
BYDV-PAV	R. padi	8	17.5	5.5
BYDV-PAV	R. padi	8	17.6	9.5
BYDV-PAV	R. padi	8	17.8	9
BYDV-PAV	R. padi	8	21.4	15.5
BYDV-PAV	R. padi	8	18.2	11
Control	R. padi+R. maidis	9	27.8	26.5
Control	R. padi+R. maidis	9	26.4	24.5
Control	R. padi+R. maidis	9	26.3	22
Control	R. padi+R. maidis	9	23.5	20.5
Control	R. padi+R. maidis	9	24.5	21.5
Control	R. padi+R. maidis	9	24.5	23
Control	R. padi	9	22.4	15
Control	R. padi	9	22.4	13.5
Control	R. padi	9	22.1	12.5
Control	R. padi	9	21.6	9.5
Control	R. padi	9	18.4	5
Control	R. padi	9	19.7	6.5
BYDV-PAV	R. padi+R. maidis	9	29.6	34.5
BYDV-PAV	R. padi+R. maidis	9	29.5	31.5
BYDV-PAV	R. padi+R. maidis	9	28.5	30.5
BYDV-PAV	R. padi+R. maidis	9	28.9	32.5
BYDV-PAV	R. padi+R. maidis	9	29.1	33.5
BYDV-PAV	R. padi+R. maidis	9	27.7	28.5
BYDV-PAV	R. padi	9	22.9	17.5
BYDV-PAV	R. padi	9	21.6	9.5
BYDV-PAV	R. padi	9	21.7	8
BYDV-PAV	R. padi	9	21.5	5.5
BYDV-PAV	R. padi	9	22	12
BYDV-PAV	R. padi	9	22.1	13.5
Control	R. padi+R. maidis	10	26.5	24.5
Control	R. padi+R. maidis	10	22.8	20.5
Control	R. padi+R. maidis	10	23.5	22.5
Control	R. padi+R. maidis	10	24.5	22
Control	R. padi+R. maidis	10	25.8	24.6
Control	R. padi+R. maidis	10	23.5	22
Control	R. padi	10	22.1	15.5
Control	R. padi	10	18.5	11.5
Control	R. padi	10	18.9	12.5
Control	R. padi	10	17.8	6.5
Control	R. padi	10	17.5	5
Control	R. padi	10	17.9	7
BYDV-PAV	R. padi+R. maidis	10	29.1	33.5
BYDV-PAV	R. padi+R. maidis	10	28.6	34
BYDV-PAV	R. padi+R. maidis	10	29.5	35.5
BYDV-PAV	R. padi+R. maidis	10	26.4	28.5
BYDV-PAV	R. padi+R. maidis	10	26.3	27.5
BYDV-PAV	R. padi+R. maidis	10	26	28
BYDV-PAV	R. padi	10	21.5	12.5
BYDV-PAV	R. padi	10	21.3	13.5
BYDV-PAV	R. padi	10	20.5	9.5
BYDV-PAV	R. padi	10	19.5	5.5
BYDV-PAV	R. padi	10	20.5	8.5
BYDV-PAV	R. padi	10	21.9	15
Control	R. maidis+R. padi	1	19.6	10.5
Control	R. maidis+R. padi	1	19.5	9.5
Control	R. maidis+R. padi	1	17.5	9
Control	R. maidis+R. padi	1	17.3	8.4
Control	R. maidis+R. padi	1	22.8	15
Control	R. maidis+R. padi	1	19.6	11.5
Control	R. maidis	1	22.2	18.5
Control	R. maidis	1	21.5	14.5
Control	R. maidis	1	21.2	13.5
Control	R. maidis	1	21.1	14.5
Control	R. maidis	1	18.3	4.5
Control	R. maidis	1	17.9	1.5
BYDV-RMV	R. maidis+R. padi	1	17.8	1
BYDV-RMV	R. maidis+R. padi	1	19.5	12.5
BYDV-RMV	R. maidis+R. padi	1	19.4	11
BYDV-RMV	R. maidis+R. padi	1	19.8	11.5
BYDV-RMV	R. maidis+R. padi	1	17.5	9.5
BYDV-RMV	R. maidis+R. padi	1	17.4	9
BYDV-RMV	R. maidis	1	20.1	12.5
BYDV-RMV	R. maidis	1	17.2	5.5
BYDV-RMV	R. maidis	1	19.2	6
BYDV-RMV	R. maidis	1	18.6	3.5
BYDV-RMV	R. maidis	1	18.7	4.5
BYDV-RMV	R. maidis	1	19.3	6.5
Control	R. maidis+R. padi	2	21.8	15.5
Control	R. maidis+R. padi	2	20.4	12.5
Control	R. maidis+R. padi	2	20.1	12
Control	R. maidis+R. padi	2	17.4	6.5
Control	R. maidis+R. padi	2	17.5	9
Control	R. maidis+R. padi	2	17.1	5.5
Control	R. maidis	2	17.5	6.5
Control	R. maidis	2	19.6	11.5
Control	R. maidis	2	18.5	10.5
Control	R. maidis	2	17.1	3.5
Control	R. maidis	2	17	3
Control	R. maidis	2	22.5	18
BYDV-RMV	R. maidis+R. padi	2	17.3	5.5
BYDV-RMV	R. maidis+R. padi	2	17.4	6
BYDV-RMV	R. maidis+R. padi	2	17.5	9.5
BYDV-RMV	R. maidis+R. padi	2	21.5	16.5
BYDV-RMV	R. maidis+R. padi	2	18.5	9.5
BYDV-RMV	R. maidis+R. padi	2	17.5	4.5
BYDV-RMV	R. maidis	2	17.1	1.5
BYDV-RMV	R. maidis	2	17.9	8
BYDV-RMV	R. maidis	2	21.6	15
BYDV-RMV	R. maidis	2	21.3	15
BYDV-RMV	R. maidis	2	21.8	11.5
BYDV-RMV	R. maidis	2	22.3	13.5
Control	R. maidis+R. padi	3	22.6	14.5
Control	R. maidis+R. padi	3	21.8	11
Control	R. maidis+R. padi	3	17.6	6.5
Control	R. maidis+R. padi	3	17.9	8.5
Control	R. maidis+R. padi	3	21.5	15
Control	R. maidis+R. padi	3	18.2	10.5
Control	R. maidis	3	22.5	16.5
Control	R. maidis	3	19.5	8.5
Control	R. maidis	3	17.8	3.5
Control	R. maidis	3	17.5	2
Control	R. maidis	3	17.1	7.5
Control	R. maidis	3	17.6	9
BYDV-RMV	R. maidis+R. padi	3	22.8	14.5
BYDV-RMV	R. maidis+R. padi	3	21.9	11.5
BYDV-RMV	R. maidis+R. padi	3	17.8	6.5
BYDV-RMV	R. maidis+R. padi	3	18.6	10.5
BYDV-RMV	R. maidis+R. padi	3	19.5	12.5
BYDV-RMV	R. maidis+R. padi	3	17.1	5.5
BYDV-RMV	R. maidis	3	17.6	1
BYDV-RMV	R. maidis	3	17.1	0.5
BYDV-RMV	R. maidis	3	21.8	12
BYDV-RMV	R. maidis	3	21.5	10.5
BYDV-RMV	R. maidis	3	17.6	4.5
BYDV-RMV	R. maidis	3	17.2	3.5
Control	R. maidis+R. padi	4	20.3	12.5
Control	R. maidis+R. padi	4	17.6	5.5
Control	R. maidis+R. padi	4	18.4	9.5
Control	R. maidis+R. padi	4	20.9	13
Control	R. maidis+R. padi	4	21.6	14.5
Control	R. maidis+R. padi	4	17.5	6.5
Control	R. maidis	4	17.9	8.5
Control	R. maidis	4	21.5	15
Control	R. maidis	4	18.1	7.5
Control	R. maidis	4	17.4	3.5
Control	R. maidis	4	17.2	1.5
Control	R. maidis	4	17.1	4.5
BYDV-RMV	R. maidis+R. padi	4	21.5	13
BYDV-RMV	R. maidis+R. padi	4	21.5	12.5
BYDV-RMV	R. maidis+R. padi	4	18.4	9
BYDV-RMV	R. maidis+R. padi	4	17.2	1.5
BYDV-RMV	R. maidis+R. padi	4	17.3	2
BYDV-RMV	R. maidis+R. padi	4	18.5	8.5
BYDV-RMV	R. maidis	4	18.5	9
BYDV-RMV	R. maidis	4	18.7	10.5
BYDV-RMV	R. maidis	4	21.1	11
BYDV-RMV	R. maidis	4	21.5	15
BYDV-RMV	R. maidis	4	19.3	6.5
BYDV-RMV	R. maidis	4	17.5	9
Control	R. maidis+R. padi	5	20.5	13
Control	R. maidis+R. padi	5	20.3	12.5
Control	R. maidis+R. padi	5	17.5	9
Control	R. maidis+R. padi	5	18.6	8.5
Control	R. maidis+R. padi	5	17	1.5
Control	R. maidis+R. padi	5	17.8	6
Control	R. maidis	5	18.5	9.5
Control	R. maidis	5	21.8	14.5
Control	R. maidis	5	21.5	13
Control	R. maidis	5	17.8	9.5
Control	R. maidis	5	17	1
Control	R. maidis	5	22.5	14.5
BYDV-RMV	R. maidis+R. padi	5	17.9	6.5
BYDV-RMV	R. maidis+R. padi	5	18.9	8
BYDV-RMV	R. maidis+R. padi	5	19.1	8
BYDV-RMV	R. maidis+R. padi	5	19.7	9.5
BYDV-RMV	R. maidis+R. padi	5	17.5	4.5
BYDV-RMV	R. maidis+R. padi	5	20.3	13
BYDV-RMV	R. maidis	5	17.5	4.5
BYDV-RMV	R. maidis	5	17.4	3
BYDV-RMV	R. maidis	5	17.2	2.5
BYDV-RMV	R. maidis	5	17.8	5
BYDV-RMV	R. maidis	5	17.8	6.5
BYDV-RMV	R. maidis	5	17.8	7
Control	R. maidis+R. padi	6	17.5	9
Control	R. maidis+R. padi	6	22.1	18
Control	R. maidis+R. padi	6	21.5	15.5
Control	R. maidis+R. padi	6	17.6	5.5
Control	R. maidis+R. padi	6	19.1	8
Control	R. maidis+R. padi	6	19.5	12
Control	R. maidis	6	17.1	1
Control	R. maidis	6	14.2	4.5
Control	R. maidis	6	20.1	13.5
Control	R. maidis	6	21.2	11
Control	R. maidis	6	20.9	15.5
Control	R. maidis	6	22.2	18
BYDV-RMV	R. maidis+R. padi	6	21.5	16.5
BYDV-RMV	R. maidis+R. padi	6	21.6	14.5
BYDV-RMV	R. maidis+R. padi	6	19.6	13
BYDV-RMV	R. maidis+R. padi	6	19.3	9
BYDV-RMV	R. maidis+R. padi	6	17.5	5.5
BYDV-RMV	R. maidis+R. padi	6	17.1	3
BYDV-RMV	R. maidis	6	17.8	7.5
BYDV-RMV	R. maidis	6	17.4	6.5
BYDV-RMV	R. maidis	6	19.3	13.5
BYDV-RMV	R. maidis	6	21.5	12.5
BYDV-RMV	R. maidis	6	19.8	9.5
BYDV-RMV	R. maidis	6	17.3	5
Control	R. maidis+R. padi	7	19.4	8.5
Control	R. maidis+R. padi	7	21.8	16
Control	R. maidis+R. padi	7	21.6	15
Control	R. maidis+R. padi	7	17.5	9.5
Control	R. maidis+R. padi	7	17.2	11
Control	R. maidis+R. padi	7	17.1	5
Control	R. maidis	7	22.1	15.5
Control	R. maidis	7	21.5	13
Control	R. maidis	7	22.7	13.5
Control	R. maidis	7	17.3	4
Control	R. maidis	7	18.5	11
Control	R. maidis	7	17.5	6.5
BYDV-RMV	R. maidis+R. padi	7	17.1	1.5
BYDV-RMV	R. maidis+R. padi	7	17.5	3
BYDV-RMV	R. maidis+R. padi	7	19.3	8.5
BYDV-RMV	R. maidis+R. padi	7	17.6	12.5
BYDV-RMV	R. maidis+R. padi	7	22.5	16.5
BYDV-RMV	R. maidis+R. padi	7	18.3	8
BYDV-RMV	R. maidis	7	17.5	5
BYDV-RMV	R. maidis	7	17.3	3.5
BYDV-RMV	R. maidis	7	17.1	1
BYDV-RMV	R. maidis	7	22.3	18.5
BYDV-RMV	R. maidis	7	17.2	5.5
BYDV-RMV	R. maidis	7	17.1	3
Control	R. maidis+R. padi	8	22.7	15
Control	R. maidis+R. padi	8	22.5	13.5
Control	R. maidis+R. padi	8	18.7	10.5
Control	R. maidis+R. padi	8	17.5	5
Control	R. maidis+R. padi	8	17.6	8.5
Control	R. maidis+R. padi	8	17.2	1.5
Control	R. maidis	8	18.2	9.5
Control	R. maidis	8	22.5	14
Control	R. maidis	8	21.7	12.5
Control	R. maidis	8	19.1	9.5
Control	R. maidis	8	17.5	5
Control	R. maidis	8	22.7	15.5
BYDV-RMV	R. maidis+R. padi	8	22.4	14.5
BYDV-RMV	R. maidis+R. padi	8	17.6	5
BYDV-RMV	R. maidis+R. padi	8	22.8	18
BYDV-RMV	R. maidis+R. padi	8	17.3	4.5
BYDV-RMV	R. maidis+R. padi	8	21.3	11
BYDV-RMV	R. maidis+R. padi	8	19.4	12.5
BYDV-RMV	R. maidis	8	19.4	9
BYDV-RMV	R. maidis	8	18.5	8.5
BYDV-RMV	R. maidis	8	17.8	7.5
BYDV-RMV	R. maidis	8	19.3	12.5
BYDV-RMV	R. maidis	8	22.1	14.5
BYDV-RMV	R. maidis	8	19.7	9.5
Control	R. maidis+R. padi	9	19.7	9.5
Control	R. maidis+R. padi	9	22.1	15
Control	R. maidis+R. padi	9	22	13.5
Control	R. maidis+R. padi	9	17.8	6.5
Control	R. maidis+R. padi	9	17.3	4.5
Control	R. maidis+R. padi	9	18.1	7
Control	R. maidis	9	23.4	18.5
Control	R. maidis	9	17.3	5.5
Control	R. maidis	9	23.2	18
Control	R. maidis	9	22.8	15.5
Control	R. maidis	9	22	15
Control	R. maidis	9	18.4	9.5
BYDV-RMV	R. maidis+R. padi	9	19.4	8.5
BYDV-RMV	R. maidis+R. padi	9	22.5	15
BYDV-RMV	R. maidis+R. padi	9	22.7	15.5
BYDV-RMV	R. maidis+R. padi	9	23	16
BYDV-RMV	R. maidis+R. padi	9	17.3	5.5
BYDV-RMV	R. maidis+R. padi	9	17	2.5
BYDV-RMV	R. maidis	9	17.3	6.5
BYDV-RMV	R. maidis	9	19.4	9
BYDV-RMV	R. maidis	9	18.1	10.5
BYDV-RMV	R. maidis	9	18.3	12.5
BYDV-RMV	R. maidis	9	19.8	9.5
BYDV-RMV	R. maidis	9	18.2	7
Control	R. maidis+R. padi	10	22.3	13.5
Control	R. maidis+R. padi	10	19.2	12.5
Control	R. maidis+R. padi	10	17.3	5.5
Control	R. maidis+R. padi	10	19.5	8.5
Control	R. maidis+R. padi	10	22.5	15.5
Control	R. maidis+R. padi	10	19.2	8
Control	R. maidis	10	17.2	4.5
Control	R. maidis	10	21.4	12.5
Control	R. maidis	10	21.4	11
Control	R. maidis	10	19.5	9
Control	R. maidis	10	17.3	5
Control	R. maidis	10	17.6	5.5
BYDV-RMV	R. maidis+R. padi	10	19	8
BYDV-RMV	R. maidis+R. padi	10	22.3	15
BYDV-RMV	R. maidis+R. padi	10	23.4	16.5
BYDV-RMV	R. maidis+R. padi	10	17.3	4.5
BYDV-RMV	R. maidis+R. padi	10	17.1	3.5
BYDV-RMV	R. maidis+R. padi	10	17.2	2.5
BYDV-RMV	R. maidis	10	19.3	8.5
BYDV-RMV	R. maidis	10	22.1	13.5
BYDV-RMV	R. maidis	10	17.2	2.5
BYDV-RMV	R. maidis	10	19.2	8.5
BYDV-RMV	R. maidis	10	17.3	5.5
BYDV-RMV	R. maidis	10	18.7	7.5

## Sheet: Figure 3 CTmax
Figure 3. Critical temperature maxima
Treatment	Temperature
R. padi virus-free	33.47
R. padi virus-free	31.5
R. padi virus-free	34
R. padi virus-free	30.8
R. padi virus-free	34.46
R. padi virus-free	35.82
R. padi virus-free	36.41
R. padi virus-free	35.84
R. padi virus-free	35.68
R. padi virus-free	36
R. padi virus-free	36.4
R. padi virus-free	35
R. padi virus-free	36.97
R. padi virus-free	36.54
R. padi virus-free	36.1
R. padi virus-free	35.1
R. padi virus-free	36.54
R. padi virus-free	37
R. padi virus-free	35.85
R. padi virus-free	34
R. padi virus-free	33.9
R. padi virus-free	31
R. padi virus-free	35.63
R. padi virus-free	35.12
R. padi virus-free	29.15
R. padi virus-free	37.54
R. padi virus-free	33.41
R. padi virus-free	37.43
R. padi virus-free	36.45
R. padi BYDV-PAV	40.31
R. padi BYDV-PAV	40.1
R. padi BYDV-PAV	42.56
R. padi BYDV-PAV	40.1
R. padi BYDV-PAV	41.3
R. padi BYDV-PAV	43.2
R. padi BYDV-PAV	42.63
R. padi BYDV-PAV	42.74
R. padi BYDV-PAV	41.9
R. padi BYDV-PAV
R. padi BYDV-PAV	39.5
R. padi BYDV-PAV	43.1
R. padi BYDV-PAV	41.5
R. padi BYDV-PAV	42.5
R. padi BYDV-PAV	41.05
R. padi BYDV-PAV	42.5
R. padi BYDV-PAV	42.6
R. padi BYDV-PAV	42.71
R. padi BYDV-PAV	41.55
R. padi BYDV-PAV	42.5
R. padi BYDV-PAV	42.3
R. padi BYDV-PAV	41.01
R. padi BYDV-PAV	42.85
R. padi BYDV-PAV	43.15
R. padi BYDV-PAV	43.6
R. padi BYDV-PAV	43.5
R. padi BYDV-PAV	41.09
R. padi BYDV-PAV	42.5
R. padi BYDV-PAV	41.5
R. padi BYDV-PAV	40.8
R. maidis virus-free	31.36
R. maidis virus-free	32.5
R. maidis virus-free	32
R. maidis virus-free	32.08
R. maidis virus-free	33.08
R. maidis virus-free	33
R. maidis virus-free	31.05
R. maidis virus-free	33.74
R. maidis virus-free	30.42
R. maidis virus-free	33.45
R. maidis virus-free	31.5
R. maidis virus-free	30.4
R. maidis virus-free	30.45
R. maidis virus-free	33.15
R. maidis virus-free	32.1
R. maidis virus-free	32.05
R. maidis virus-free	31.5
R. maidis virus-free	30.5
R. maidis virus-free	29.4
R. maidis virus-free	32.6
R. maidis virus-free	30.07
R. maidis virus-free	29.85
R. maidis virus-free	30.05
R. maidis virus-free	31.4
R. maidis virus-free	29.4
R. maidis virus-free	33.5
R. maidis virus-free	33.4
R. maidis virus-free	30.15
R. maidis virus-free	29.45
R. maidis virus-free	30.14
R. maidis BYDV-RMV	29.74
R. maidis BYDV-RMV	30.13
R. maidis BYDV-RMV	33.54
R. maidis BYDV-RMV	31.5
R. maidis BYDV-RMV	30.6
R. maidis BYDV-RMV	27.9
R. maidis BYDV-RMV	32.68
R. maidis BYDV-RMV	29.6
R. maidis BYDV-RMV	33.78
R. maidis BYDV-RMV	31.08
R. maidis BYDV-RMV	31.5
R. maidis BYDV-RMV	33.5
R. maidis BYDV-RMV	30.46
R. maidis BYDV-RMV	30.87
R. maidis BYDV-RMV	31.92
R. maidis BYDV-RMV	32.56
R. maidis BYDV-RMV	33.57
R. maidis BYDV-RMV	33.6
R. maidis BYDV-RMV	32.79
R. maidis BYDV-RMV	30.51
R. maidis BYDV-RMV	32.73
R. maidis BYDV-RMV	32
R. maidis BYDV-RMV	30.85
R. maidis BYDV-RMV	33
R. maidis BYDV-RMV	31.65
R. maidis BYDV-RMV	33.72
R. maidis BYDV-RMV	31.68
R. maidis BYDV-RMV	29.4
R. maidis BYDV-RMV	32.65
R. maidis BYDV-RMV	31.46

## Sheet: Figure 4 Expression level
Figure 4. Expression level of heat shock protein genes in R. padi
Treatment	A- R. padi Hsp 70	B-R. padi Hsp 70	C-R. padi Hsp 70
Virus-free	1	1	1
Virus-free	1	1	1
Virus-free	1	1	1
Virus-free	1	1	1
Virus-free	1	1	1
Virus-free	1	1	1
Virus-free	1	1	1
Virus-free	1	1	1
Virus-free heat stress	36.06	103.112	4.65047
Virus-free heat stress	37.09	153.154	6.3014
Virus-free heat stress	38.54	119.086	6.71575
Virus-free heat stress	21.07	114.226	5.50132
Virus-free heat stress	21.7	60.1675	5.60411
Virus-free heat stress	25.97	61.0401	5.51061
Virus-free heat stress	47.48	95.0586	5.53789
Virus-free heat stress	25.5	92.7284	5.09677
Viruliferous	0.35	0.381423	0.230659
Viruliferous	0.34	0.148946	0.267536
Viruliferous	0.2	0.0875525	0.236846
Viruliferous	0.36	0.0869813	0.272909
Viruliferous	0.3	0.484614	0.228758
Viruliferous	0.27	0.464864	0.242928
Viruliferous	0.24	0.415292	0.215244
Viruliferous	0.22	0.414275	0.149658
Viruliferous heat stress	93.28	2242.79	44.9468
Viruliferous heat stress	164.83	2386.47	54.6654
Viruliferous heat stress	185.31	2313.97	66.8813
Viruliferous heat stress	186.46	1658.08	64.6361
Viruliferous heat stress	145.42	1552.03	44.4929
Viruliferous heat stress	170.72	1873.66	71.1051
Viruliferous heat stress	179.58	1762.27	78.8932
Viruliferous heat stress	114.69	1755.26	49.4538

## Sheet: Figure 5 
Figure 5. Temperature and virus infection influence aphid lifespan and fecundity
Lifespan	Fecundity	Temperature	Viral infection	Co-occurrence
1	0	15	Virus-free	R. padi alone
10	1	15	Virus-free	R. padi alone
12	2	15	Virus-free	R. padi alone
8	0	15	Virus-free	R. padi alone
1	0	15	Virus-free	R. padi alone
12	0	15	Virus-free	R. padi alone
9	0	15	Virus-free	R. padi alone
12	6	15	Virus-free	R. padi alone
12	4	15	Virus-free	R. padi alone
8	4	15	Virus-free	R. padi alone
5	0	15	Virus-free	R. padi with R. maidis
3	0	15	Virus-free	R. padi with R. maidis
2	0	15	Virus-free	R. padi with R. maidis
5	1	15	Virus-free	R. padi with R. maidis
6	4	15	Virus-free	R. padi with R. maidis
7	1	15	Virus-free	R. padi with R. maidis
5	0	15	Virus-free	R. padi with R. maidis
5	0	15	Virus-free	R. padi with R. maidis
6	3	15	Virus-free	R. padi with R. maidis
7	4	15	Virus-free	R. padi with R. maidis
3	0	18	Virus-free	R. padi alone
7	4	18	Virus-free	R. padi alone
9	7	18	Virus-free	R. padi alone
6	5	18	Virus-free	R. padi alone
4	0	18	Virus-free	R. padi alone
2	0	18	Virus-free	R. padi alone
2	0	18	Virus-free	R. padi alone
11	5	18	Virus-free	R. padi alone
10	5	18	Virus-free	R. padi alone
9	4	18	Virus-free	R. padi alone
7	6	18	Virus-free	R. padi with R. maidis
6	5	18	Virus-free	R. padi with R. maidis
4	0	18	Virus-free	R. padi with R. maidis
7	6	18	Virus-free	R. padi with R. maidis
9	9	18	Virus-free	R. padi with R. maidis
8	8	18	Virus-free	R. padi with R. maidis
7	4	18	Virus-free	R. padi with R. maidis
8	8	18	Virus-free	R. padi with R. maidis
4	0	18	Virus-free	R. padi with R. maidis
8	6	18	Virus-free	R. padi with R. maidis
13	10	21	Virus-free	R. padi alone
12	9	21	Virus-free	R. padi alone
13	7	21	Virus-free	R. padi alone
5	0	21	Virus-free	R. padi alone
14	8	21	Virus-free	R. padi alone
12	10	21	Virus-free	R. padi alone
14	10	21	Virus-free	R. padi alone
15	8	21	Virus-free	R. padi alone
13	6	21	Virus-free	R. padi alone
11	5	21	Virus-free	R. padi alone
12	8	21	Virus-free	R. padi with R. maidis
13	9	21	Virus-free	R. padi with R. maidis
9	6	21	Virus-free	R. padi with R. maidis
11	7	21	Virus-free	R. padi with R. maidis
7	3	21	Virus-free	R. padi with R. maidis
9	5	21	Virus-free	R. padi with R. maidis
10	7	21	Virus-free	R. padi with R. maidis
12	8	21	Virus-free	R. padi with R. maidis
11	6	21	Virus-free	R. padi with R. maidis
9	7	21	Virus-free	R. padi with R. maidis
25	12	23	Virus-free	R. padi alone
26	14	23	Virus-free	R. padi alone
24	13	23	Virus-free	R. padi alone
22	14	23	Virus-free	R. padi alone
25	14	23	Virus-free	R. padi alone
24	14	23	Virus-free	R. padi alone
23	14	23	Virus-free	R. padi alone
25	13	23	Virus-free	R. padi alone
21	14	23	Virus-free	R. padi alone
24	11	23	Virus-free	R. padi alone
22	10	23	Virus-free	R. padi with R. maidis
22	11	23	Virus-free	R. padi with R. maidis
21	12	23	Virus-free	R. padi with R. maidis
22	12	23	Virus-free	R. padi with R. maidis
23	13	23	Virus-free	R. padi with R. maidis
24	12	23	Virus-free	R. padi with R. maidis
22	10	23	Virus-free	R. padi with R. maidis
23	11	23	Virus-free	R. padi with R. maidis
22	10	23	Virus-free	R. padi with R. maidis
22	10	23	Virus-free	R. padi with R. maidis
25	14	26	Virus-free	R. padi alone
26	15	26	Virus-free	R. padi alone
26	14	26	Virus-free	R. padi alone
25	14	26	Virus-free	R. padi alone
25	14	26	Virus-free	R. padi alone
24	13	26	Virus-free	R. padi alone
26	14	26	Virus-free	R. padi alone
25	13	26	Virus-free	R. padi alone
24	14	26	Virus-free	R. padi alone
24	14	26	Virus-free	R. padi alone
23	12	26	Virus-free	R. padi with R. maidis
24	12	26	Virus-free	R. padi with R. maidis
25	12	26	Virus-free	R. padi with R. maidis
26	13	26	Virus-free	R. padi with R. maidis
25	12	26	Virus-free	R. padi with R. maidis
25	12	26	Virus-free	R. padi with R. maidis
25	13	26	Virus-free	R. padi with R. maidis
23	12	26	Virus-free	R. padi with R. maidis
22	11	26	Virus-free	R. padi with R. maidis
25	12	26	Virus-free	R. padi with R. maidis
26	14	28	Virus-free	R. padi alone
25	14	28	Virus-free	R. padi alone
25	13	28	Virus-free	R. padi alone
26	13	28	Virus-free	R. padi alone
26	14	28	Virus-free	R. padi alone
22	10	28	Virus-free	R. padi alone
26	12	28	Virus-free	R. padi alone
26	13	28	Virus-free	R. padi alone
25	13	28	Virus-free	R. padi alone
25	13	28	Virus-free	R. padi alone
22	11	28	Virus-free	R. padi with R. maidis
24	12	28	Virus-free	R. padi with R. maidis
26	14	28	Virus-free	R. padi with R. maidis
25	14	28	Virus-free	R. padi with R. maidis
25	11	28	Virus-free	R. padi with R. maidis
23	11	28	Virus-free	R. padi with R. maidis
24	12	28	Virus-free	R. padi with R. maidis
24	12	28	Virus-free	R. padi with R. maidis
23	10	28	Virus-free	R. padi with R. maidis
24	12	28	Virus-free	R. padi with R. maidis
6	2	15	BYDV-PAV	R. padi alone
10	5	15	BYDV-PAV	R. padi alone
12	8	15	BYDV-PAV	R. padi alone
8	5	15	BYDV-PAV	R. padi alone
5	2	15	BYDV-PAV	R. padi alone
12	6	15	BYDV-PAV	R. padi alone
9	3	15	BYDV-PAV	R. padi alone
12	5	15	BYDV-PAV	R. padi alone
12	5	15	BYDV-PAV	R. padi alone
8	4	15	BYDV-PAV	R. padi alone
5	0	15	BYDV-PAV	R. padi with R. maidis
11	6	15	BYDV-PAV	R. padi with R. maidis
10	5	15	BYDV-PAV	R. padi with R. maidis
6	3	15	BYDV-PAV	R. padi with R. maidis
7	4	15	BYDV-PAV	R. padi with R. maidis
8	4	15	BYDV-PAV	R. padi with R. maidis
10	5	15	BYDV-PAV	R. padi with R. maidis
10	5	15	BYDV-PAV	R. padi with R. maidis
8	4	15	BYDV-PAV	R. padi with R. maidis
9	4	15	BYDV-PAV	R. padi with R. maidis
8	4	18	BYDV-PAV	R. padi alone
8	4	18	BYDV-PAV	R. padi alone
9	6	18	BYDV-PAV	R. padi alone
8	5	18	BYDV-PAV	R. padi alone
8	5	18	BYDV-PAV	R. padi alone
8	5	18	BYDV-PAV	R. padi alone
8	6	18	BYDV-PAV	R. padi alone
11	6	18	BYDV-PAV	R. padi alone
10	5	18	BYDV-PAV	R. padi alone
9	5	18	BYDV-PAV	R. padi alone
8	5	18	BYDV-PAV	R. padi with R. maidis
12	10	18	BYDV-PAV	R. padi with R. maidis
9	8	18	BYDV-PAV	R. padi with R. maidis
12	9	18	BYDV-PAV	R. padi with R. maidis
12	10	18	BYDV-PAV	R. padi with R. maidis
10	6	18	BYDV-PAV	R. padi with R. maidis
13	14	18	BYDV-PAV	R. padi with R. maidis
11	12	18	BYDV-PAV	R. padi with R. maidis
12	10	18	BYDV-PAV	R. padi with R. maidis
12	11	18	BYDV-PAV	R. padi with R. maidis
19	30	21	BYDV-PAV	R. padi alone
17	32	21	BYDV-PAV	R. padi alone
18	33	21	BYDV-PAV	R. padi alone
20	46	21	BYDV-PAV	R. padi alone
18	32	21	BYDV-PAV	R. padi alone
15	22	21	BYDV-PAV	R. padi alone
14	16	21	BYDV-PAV	R. padi alone
15	23	21	BYDV-PAV	R. padi alone
13	20	21	BYDV-PAV	R. padi alone
15	26	21	BYDV-PAV	R. padi alone
12	11	21	BYDV-PAV	R. padi with R. maidis
18	16	21	BYDV-PAV	R. padi with R. maidis
19	16	21	BYDV-PAV	R. padi with R. maidis
20	22	21	BYDV-PAV	R. padi with R. maidis
15	12	21	BYDV-PAV	R. padi with R. maidis
18	15	21	BYDV-PAV	R. padi with R. maidis
15	13	21	BYDV-PAV	R. padi with R. maidis
15	13	21	BYDV-PAV	R. padi with R. maidis
18	15	21	BYDV-PAV	R. padi with R. maidis
16	14	21	BYDV-PAV	R. padi with R. maidis
30	53	23	BYDV-PAV	R. padi alone
27	49	23	BYDV-PAV	R. padi alone
28	49	23	BYDV-PAV	R. padi alone
28	50	23	BYDV-PAV	R. padi alone
29	51	23	BYDV-PAV	R. padi alone
30	53	23	BYDV-PAV	R. padi alone
27	49	23	BYDV-PAV	R. padi alone
30	52	23	BYDV-PAV	R. padi alone
30	52	23	BYDV-PAV	R. padi alone
30	51	23	BYDV-PAV	R. padi alone
24	45	23	BYDV-PAV	R. padi with R. maidis
27	45	23	BYDV-PAV	R. padi with R. maidis
23	41	23	BYDV-PAV	R. padi with R. maidis
27	45	23	BYDV-PAV	R. padi with R. maidis
23	41	23	BYDV-PAV	R. padi with R. maidis
27	45	23	BYDV-PAV	R. padi with R. maidis
23	40	23	BYDV-PAV	R. padi with R. maidis
30	56	23	BYDV-PAV	R. padi with R. maidis
27	48	23	BYDV-PAV	R. padi with R. maidis
27	49	23	BYDV-PAV	R. padi with R. maidis
23	40	26	BYDV-PAV	R. padi alone
27	50	26	BYDV-PAV	R. padi alone
26	44	26	BYDV-PAV	R. padi alone
28	41	26	BYDV-PAV	R. padi alone
28	45	26	BYDV-PAV	R. padi alone
28	49	26	BYDV-PAV	R. padi alone
27	48	26	BYDV-PAV	R. padi alone
27	48	26	BYDV-PAV	R. padi alone
28	49	26	BYDV-PAV	R. padi alone
25	41	26	BYDV-PAV	R. padi alone
26	41	26	BYDV-PAV	R. padi with R. maidis
25	42	26	BYDV-PAV	R. padi with R. maidis
27	52	26	BYDV-PAV	R. padi with R. maidis
27	52	26	BYDV-PAV	R. padi with R. maidis
28	45	26	BYDV-PAV	R. padi with R. maidis
28	45	26	BYDV-PAV	R. padi with R. maidis
27	45	26	BYDV-PAV	R. padi with R. maidis
28	45	26	BYDV-PAV	R. padi with R. maidis
28	49	26	BYDV-PAV	R. padi with R. maidis
28	43	26	BYDV-PAV	R. padi with R. maidis
28	49	28	BYDV-PAV	R. padi alone
28	53	28	BYDV-PAV	R. padi alone
28	49	28	BYDV-PAV	R. padi alone
28	49	28	BYDV-PAV	R. padi alone
25	41	28	BYDV-PAV	R. padi alone
27	51	28	BYDV-PAV	R. padi alone
27	50	28	BYDV-PAV	R. padi alone
26	48	28	BYDV-PAV	R. padi alone
27	46	28	BYDV-PAV	R. padi alone
28	54	28	BYDV-PAV	R. padi alone
27	43	28	BYDV-PAV	R. padi with R. maidis
26	42	28	BYDV-PAV	R. padi with R. maidis
28	48	28	BYDV-PAV	R. padi with R. maidis
28	50	28	BYDV-PAV	R. padi with R. maidis
26	39	28	BYDV-PAV	R. padi with R. maidis
29	52	28	BYDV-PAV	R. padi with R. maidis
25	34	28	BYDV-PAV	R. padi with R. maidis
25	38	28	BYDV-PAV	R. padi with R. maidis
25	30	28	BYDV-PAV	R. padi with R. maidis
27	43	28	BYDV-PAV	R. padi with R. maidis
6	3	15	BYDV-RMV	R. padi alone
6	4	15	BYDV-RMV	R. padi alone
10	4	15	BYDV-RMV	R. padi alone
10	4	15	BYDV-RMV	R. padi alone
12	7	15	BYDV-RMV	R. padi alone
9	6	15	BYDV-RMV	R. padi alone
10	4	15	BYDV-RMV	R. padi alone
8	3	15	BYDV-RMV	R. padi alone
7	3	15	BYDV-RMV	R. padi alone
6	3	15	BYDV-RMV	R. padi alone
6	3	15	BYDV-RMV	R. padi with R. maidis
8	4	15	BYDV-RMV	R. padi with R. maidis
10	5	15	BYDV-RMV	R. padi with R. maidis
6	3	15	BYDV-RMV	R. padi with R. maidis
7	3	15	BYDV-RMV	R. padi with R. maidis
7	3	15	BYDV-RMV	R. padi with R. maidis
10	5	15	BYDV-RMV	R. padi with R. maidis
10	5	15	BYDV-RMV	R. padi with R. maidis
7	3	15	BYDV-RMV	R. padi with R. maidis
7	3	15	BYDV-RMV	R. padi with R. maidis
10	5	18	BYDV-RMV	R. padi alone
10	5	18	BYDV-RMV	R. padi alone
12	7	18	BYDV-RMV	R. padi alone
8	5	18	BYDV-RMV	R. padi alone
9	5	18	BYDV-RMV	R. padi alone
7	6	18	BYDV-RMV	R. padi alone
7	5	18	BYDV-RMV	R. padi alone
11	5	18	BYDV-RMV	R. padi alone
10	5	18	BYDV-RMV	R. padi alone
9	4	18	BYDV-RMV	R. padi alone
10	6	18	BYDV-RMV	R. padi with R. maidis
10	6	18	BYDV-RMV	R. padi with R. maidis
9	5	18	BYDV-RMV	R. padi with R. maidis
12	9	18	BYDV-RMV	R. padi with R. maidis
10	7	18	BYDV-RMV	R. padi with R. maidis
10	6	18	BYDV-RMV	R. padi with R. maidis
12	10	18	BYDV-RMV	R. padi with R. maidis
10	6	18	BYDV-RMV	R. padi with R. maidis
9	5	18	BYDV-RMV	R. padi with R. maidis
10	6	18	BYDV-RMV	R. padi with R. maidis
15	13	21	BYDV-RMV	R. padi alone
15	13	21	BYDV-RMV	R. padi alone
20	24	21	BYDV-RMV	R. padi alone
18	20	21	BYDV-RMV	R. padi alone
16	19	21	BYDV-RMV	R. padi alone
15	14	21	BYDV-RMV	R. padi alone
19	20	21	BYDV-RMV	R. padi alone
20	25	21	BYDV-RMV	R. padi alone
21	26	21	BYDV-RMV	R. padi alone
18	20	21	BYDV-RMV	R. padi alone
16	18	21	BYDV-RMV	R. padi with R. maidis
16	18	21	BYDV-RMV	R. padi with R. maidis
14	15	21	BYDV-RMV	R. padi with R. maidis
13	11	21	BYDV-RMV	R. padi with R. maidis
12	9	21	BYDV-RMV	R. padi with R. maidis
14	12	21	BYDV-RMV	R. padi with R. maidis
16	14	21	BYDV-RMV	R. padi with R. maidis
15	13	21	BYDV-RMV	R. padi with R. maidis
19	20	21	BYDV-RMV	R. padi with R. maidis
18	19	21	BYDV-RMV	R. padi with R. maidis
27	45	23	BYDV-RMV	R. padi alone
27	45	23	BYDV-RMV	R. padi alone
28	48	23	BYDV-RMV	R. padi alone
30	52	23	BYDV-RMV	R. padi alone
26	43	23	BYDV-RMV	R. padi alone
27	45	23	BYDV-RMV	R. padi alone
28	37	23	BYDV-RMV	R. padi alone
25	40	23	BYDV-RMV	R. padi alone
30	52	23	BYDV-RMV	R. padi alone
27	41	23	BYDV-RMV	R. padi alone
27	41	23	BYDV-RMV	R. padi with R. maidis
26	38	23	BYDV-RMV	R. padi with R. maidis
24	33	23	BYDV-RMV	R. padi with R. maidis
25	36	23	BYDV-RMV	R. padi with R. maidis
27	40	23	BYDV-RMV	R. padi with R. maidis
27	39	23	BYDV-RMV	R. padi with R. maidis
26	39	23	BYDV-RMV	R. padi with R. maidis
28	45	23	BYDV-RMV	R. padi with R. maidis
25	35	23	BYDV-RMV	R. padi with R. maidis
27	40	23	BYDV-RMV	R. padi with R. maidis
26	35	26	BYDV-RMV	R. padi alone
25	31	26	BYDV-RMV	R. padi alone
25	30	26	BYDV-RMV	R. padi alone
27	38	26	BYDV-RMV	R. padi alone
25	30	26	BYDV-RMV	R. padi alone
25	32	26	BYDV-RMV	R. padi alone
25	31	26	BYDV-RMV	R. padi alone
25	30	26	BYDV-RMV	R. padi alone
25	30	26	BYDV-RMV	R. padi alone
25	28	26	BYDV-RMV	R. padi alone
30	35	26	BYDV-RMV	R. padi with R. maidis
28	32	26	BYDV-RMV	R. padi with R. maidis
27	28	26	BYDV-RMV	R. padi with R. maidis
27	13	26	BYDV-RMV	R. padi with R. maidis
25	24	26	BYDV-RMV	R. padi with R. maidis
25	24	26	BYDV-RMV	R. padi with R. maidis
25	23	26	BYDV-RMV	R. padi with R. maidis
27	28	26	BYDV-RMV	R. padi with R. maidis
25	19	26	BYDV-RMV	R. padi with R. maidis
25	24	26	BYDV-RMV	R. padi with R. maidis
27	32	28	BYDV-RMV	R. padi alone
25	25	28	BYDV-RMV	R. padi alone
27	32	28	BYDV-RMV	R. padi alone
26	26	28	BYDV-RMV	R. padi alone
26	27	28	BYDV-RMV	R. padi alone
28	36	28	BYDV-RMV	R. padi alone
26	28	28	BYDV-RMV	R. padi alone
26	13	28	BYDV-RMV	R. padi alone
25	24	28	BYDV-RMV	R. padi alone
25	24	28	BYDV-RMV	R. padi alone
25	21	28	BYDV-RMV	R. padi with R. maidis
25	22	28	BYDV-RMV	R. padi with R. maidis
25	22	28	BYDV-RMV	R. padi with R. maidis
26	25	28	BYDV-RMV	R. padi with R. maidis
26	25	28	BYDV-RMV	R. padi with R. maidis
25	19	28	BYDV-RMV	R. padi with R. maidis
27	29	28	BYDV-RMV	R. padi with R. maidis
25	22	28	BYDV-RMV	R. padi with R. maidis
25	20	28	BYDV-RMV	R. padi with R. maidis
25	22	28	BYDV-RMV	R. padi with R. maidis
21	8	15	Virus-free	R. maidis alone
18	6	15	Virus-free	R. maidis alone
20	9	15	Virus-free	R. maidis alone
18	7	15	Virus-free	R. maidis alone
20	11	15	Virus-free	R. maidis alone
18	10	15	Virus-free	R. maidis alone
22	9	15	Virus-free	R. maidis alone
18	6	15	Virus-free	R. maidis alone
15	7	15	Virus-free	R. maidis alone
2	0	15	Virus-free	R. maidis alone
11	10	15	Virus-free	R. maidis with R. padi
10	6	15	Virus-free	R. maidis with R. padi
9	4	15	Virus-free	R. maidis with R. padi
8	2	15	Virus-free	R. maidis with R. padi
12	7	15	Virus-free	R. maidis with R. padi
13	10	15	Virus-free	R. maidis with R. padi
13	8	15	Virus-free	R. maidis with R. padi
13	12	15	Virus-free	R. maidis with R. padi
12	9	15	Virus-free	R. maidis with R. padi
15	8	15	Virus-free	R. maidis with R. padi
16	7	18	Virus-free	R. maidis alone
2	0	18	Virus-free	R. maidis alone
16	5	18	Virus-free	R. maidis alone
20	10	18	Virus-free	R. maidis alone
19	9	18	Virus-free	R. maidis alone
2	0	18	Virus-free	R. maidis alone
22	9	18	Virus-free	R. maidis alone
19	8	18	Virus-free	R. maidis alone
18	8	18	Virus-free	R. maidis alone
2	0	18	Virus-free	R. maidis alone
13	6	18	Virus-free	R. maidis with R. padi
9	5	18	Virus-free	R. maidis with R. padi
14	10	18	Virus-free	R. maidis with R. padi
14	7	18	Virus-free	R. maidis with R. padi
15	8	18	Virus-free	R. maidis with R. padi
15	12	18	Virus-free	R. maidis with R. padi
15	8	18	Virus-free	R. maidis with R. padi
4	0	18	Virus-free	R. maidis with R. padi
2	0	18	Virus-free	R. maidis with R. padi
2	0	18	Virus-free	R. maidis with R. padi
11	5	21	Virus-free	R. maidis alone
20	10	21	Virus-free	R. maidis alone
18	7	21	Virus-free	R. maidis alone
12	6	21	Virus-free	R. maidis alone
20	10	21	Virus-free	R. maidis alone
18	7	21	Virus-free	R. maidis alone
20	9	21	Virus-free	R. maidis alone
13	6	21	Virus-free	R. maidis alone
20	9	21	Virus-free	R. maidis alone
18	7	21	Virus-free	R. maidis alone
9	5	21	Virus-free	R. maidis with R. padi
12	8	21	Virus-free	R. maidis with R. padi
20	12	21	Virus-free	R. maidis with R. padi
2	0	21	Virus-free	R. maidis with R. padi
10	12	21	Virus-free	R. maidis with R. padi
5	1	21	Virus-free	R. maidis with R. padi
3	0	21	Virus-free	R. maidis with R. padi
13	10	21	Virus-free	R. maidis with R. padi
12	9	21	Virus-free	R. maidis with R. padi
2	0	21	Virus-free	R. maidis with R. padi
21	10	23	Virus-free	R. maidis alone
19	9	23	Virus-free	R. maidis alone
20	8	23	Virus-free	R. maidis alone
2	0	23	Virus-free	R. maidis alone
20	8	23	Virus-free	R. maidis alone
20	10	23	Virus-free	R. maidis alone
15	6	23	Virus-free	R. maidis alone
21	11	23	Virus-free	R. maidis alone
20	10	23	Virus-free	R. maidis alone
22	11	23	Virus-free	R. maidis alone
22	12	23	Virus-free	R. maidis with R. padi
22	11	23	Virus-free	R. maidis with R. padi
23	12	23	Virus-free	R. maidis with R. padi
22	12	23	Virus-free	R. maidis with R. padi
20	11	23	Virus-free	R. maidis with R. padi
21	10	23	Virus-free	R. maidis with R. padi
21	11	23	Virus-free	R. maidis with R. padi
20	10	23	Virus-free	R. maidis with R. padi
21	11	23	Virus-free	R. maidis with R. padi
22	10	23	Virus-free	R. maidis with R. padi
19	8	26	Virus-free	R. maidis alone
18	6	26	Virus-free	R. maidis alone
2	0	26	Virus-free	R. maidis alone
2	0	26	Virus-free	R. maidis alone
19	8	26	Virus-free	R. maidis alone
18	8	26	Virus-free	R. maidis alone
18	8	26	Virus-free	R. maidis alone
2	0	26	Virus-free	R. maidis alone
2	0	26	Virus-free	R. maidis alone
20	10	26	Virus-free	R. maidis alone
19	10	26	Virus-free	R. maidis with R. padi
18	8	26	Virus-free	R. maidis with R. padi
2	0	26	Virus-free	R. maidis with R. padi
19	10	26	Virus-free	R. maidis with R. padi
2	0	26	Virus-free	R. maidis with R. padi
2	0	26	Virus-free	R. maidis with R. padi
18	10	26	Virus-free	R. maidis with R. padi
19	6	26	Virus-free	R. maidis with R. padi
19	9	26	Virus-free	R. maidis with R. padi
4	0	26	Virus-free	R. maidis with R. padi
2	0	28	Virus-free	R. maidis alone
2	0	28	Virus-free	R. maidis alone
8	2	28	Virus-free	R. maidis alone
1	0	28	Virus-free	R. maidis alone
10	3	28	Virus-free	R. maidis alone
14	4	28	Virus-free	R. maidis alone
2	0	28	Virus-free	R. maidis alone
2	0	28	Virus-free	R. maidis alone
10	3	28	Virus-free	R. maidis alone
7	2	28	Virus-free	R. maidis alone
1	0	28	Virus-free	R. maidis with R. padi
2	0	28	Virus-free	R. maidis with R. padi
12	3	28	Virus-free	R. maidis with R. padi
12	4	28	Virus-free	R. maidis with R. padi
14	5	28	Virus-free	R. maidis with R. padi
10	4	28	Virus-free	R. maidis with R. padi
2	0	28	Virus-free	R. maidis with R. padi
11	5	28	Virus-free	R. maidis with R. padi
2	0	28	Virus-free	R. maidis with R. padi
17	6	28	Virus-free	R. maidis with R. padi
15	12	15	BYDV-PAV	R. maidis alone
15	11	15	BYDV-PAV	R. maidis alone
18	16	15	BYDV-PAV	R. maidis alone
15	7	15	BYDV-PAV	R. maidis alone
15	14	15	BYDV-PAV	R. maidis alone
15	13	15	BYDV-PAV	R. maidis alone
15	15	15	BYDV-PAV	R. maidis alone
16	18	15	BYDV-PAV	R. maidis alone
15	13	15	BYDV-PAV	R. maidis alone
15	14	15	BYDV-PAV	R. maidis alone
16	14	15	BYDV-PAV	R. maidis with R. padi
18	16	15	BYDV-PAV	R. maidis with R. padi
16	13	15	BYDV-PAV	R. maidis with R. padi
20	18	15	BYDV-PAV	R. maidis with R. padi
19	17	15	BYDV-PAV	R. maidis with R. padi
19	16	15	BYDV-PAV	R. maidis with R. padi
18	16	15	BYDV-PAV	R. maidis with R. padi
15	13	15	BYDV-PAV	R. maidis with R. padi
15	13	15	BYDV-PAV	R. maidis with R. padi
15	13	15	BYDV-PAV	R. maidis with R. padi
12	15	18	BYDV-PAV	R. maidis alone
14	18	18	BYDV-PAV	R. maidis alone
13	16	18	BYDV-PAV	R. maidis alone
15	18	18	BYDV-PAV	R. maidis alone
15	19	18	BYDV-PAV	R. maidis alone
14	12	18	BYDV-PAV	R. maidis alone
14	17	18	BYDV-PAV	R. maidis alone
14	16	18	BYDV-PAV	R. maidis alone
13	14	18	BYDV-PAV	R. maidis alone
12	18	18	BYDV-PAV	R. maidis alone
19	15	18	BYDV-PAV	R. maidis with R. padi
20	18	18	BYDV-PAV	R. maidis with R. padi
18	16	18	BYDV-PAV	R. maidis with R. padi
16	14	18	BYDV-PAV	R. maidis with R. padi
17	15	18	BYDV-PAV	R. maidis with R. padi
18	16	18	BYDV-PAV	R. maidis with R. padi
17	12	18	BYDV-PAV	R. maidis with R. padi
15	16	18	BYDV-PAV	R. maidis with R. padi
14	16	18	BYDV-PAV	R. maidis with R. padi
20	18	18	BYDV-PAV	R. maidis with R. padi
13	14	21	BYDV-PAV	R. maidis alone
19	20	21	BYDV-PAV	R. maidis alone
20	21	21	BYDV-PAV	R. maidis alone
18	17	21	BYDV-PAV	R. maidis alone
20	20	21	BYDV-PAV	R. maidis alone
17	16	21	BYDV-PAV	R. maidis alone
15	9	21	BYDV-PAV	R. maidis alone
17	15	21	BYDV-PAV	R. maidis alone
18	15	21	BYDV-PAV	R. maidis alone
18	18	21	BYDV-PAV	R. maidis alone
18	18	21	BYDV-PAV	R. maidis with R. padi
17	18	21	BYDV-PAV	R. maidis with R. padi
20	15	21	BYDV-PAV	R. maidis with R. padi
19	19	21	BYDV-PAV	R. maidis with R. padi
21	20	21	BYDV-PAV	R. maidis with R. padi
15	12	21	BYDV-PAV	R. maidis with R. padi
13	8	21	BYDV-PAV	R. maidis with R. padi
16	14	21	BYDV-PAV	R. maidis with R. padi
18	20	21	BYDV-PAV	R. maidis with R. padi
20	18	21	BYDV-PAV	R. maidis with R. padi
23	40	23	BYDV-PAV	R. maidis alone
25	31	23	BYDV-PAV	R. maidis alone
23	27	23	BYDV-PAV	R. maidis alone
25	28	23	BYDV-PAV	R. maidis alone
26	37	23	BYDV-PAV	R. maidis alone
24	33	23	BYDV-PAV	R. maidis alone
26	45	23	BYDV-PAV	R. maidis alone
23	42	23	BYDV-PAV	R. maidis alone
23	46	23	BYDV-PAV	R. maidis alone
23	41	23	BYDV-PAV	R. maidis alone
23	38	23	BYDV-PAV	R. maidis with R. padi
25	27	23	BYDV-PAV	R. maidis with R. padi
23	41	23	BYDV-PAV	R. maidis with R. padi
25	46	23	BYDV-PAV	R. maidis with R. padi
26	42	23	BYDV-PAV	R. maidis with R. padi
24	47	23	BYDV-PAV	R. maidis with R. padi
26	35	23	BYDV-PAV	R. maidis with R. padi
23	50	23	BYDV-PAV	R. maidis with R. padi
23	45	23	BYDV-PAV	R. maidis with R. padi
23	45	23	BYDV-PAV	R. maidis with R. padi
15	14	26	BYDV-PAV	R. maidis alone
13	10	26	BYDV-PAV	R. maidis alone
13	10	26	BYDV-PAV	R. maidis alone
19	18	26	BYDV-PAV	R. maidis alone
21	19	26	BYDV-PAV	R. maidis alone
18	18	26	BYDV-PAV	R. maidis alone
21	24	26	BYDV-PAV	R. maidis alone
12	5	26	BYDV-PAV	R. maidis alone
21	18	26	BYDV-PAV	R. maidis alone
20	22	26	BYDV-PAV	R. maidis alone
18	13	26	BYDV-PAV	R. maidis with R. padi
19	10	26	BYDV-PAV	R. maidis with R. padi
20	18	26	BYDV-PAV	R. maidis with R. padi
17	20	26	BYDV-PAV	R. maidis with R. padi
15	12	26	BYDV-PAV	R. maidis with R. padi
15	9	26	BYDV-PAV	R. maidis with R. padi
12	5	26	BYDV-PAV	R. maidis with R. padi
19	21	26	BYDV-PAV	R. maidis with R. padi
19	22	26	BYDV-PAV	R. maidis with R. padi
12	5	26	BYDV-PAV	R. maidis with R. padi
8	3	28	BYDV-PAV	R. maidis alone
8	2	28	BYDV-PAV	R. maidis alone
10	12	28	BYDV-PAV	R. maidis alone
8	2	28	BYDV-PAV	R. maidis alone
8	2	28	BYDV-PAV	R. maidis alone
9	4	28	BYDV-PAV	R. maidis alone
10	13	28	BYDV-PAV	R. maidis alone
8	3	28	BYDV-PAV	R. maidis alone
7	3	28	BYDV-PAV	R. maidis alone
7	3	28	BYDV-PAV	R. maidis alone
8	3	28	BYDV-PAV	R. maidis with R. padi
7	3	28	BYDV-PAV	R. maidis with R. padi
10	8	28	BYDV-PAV	R. maidis with R. padi
12	10	28	BYDV-PAV	R. maidis with R. padi
12	10	28	BYDV-PAV	R. maidis with R. padi
13	11	28	BYDV-PAV	R. maidis with R. padi
15	13	28	BYDV-PAV	R. maidis with R. padi
15	16	28	BYDV-PAV	R. maidis with R. padi
12	10	28	BYDV-PAV	R. maidis with R. padi
12	9	28	BYDV-PAV	R. maidis with R. padi
20	10	15	BYDV-RMV	R. maidis alone
19	9	15	BYDV-RMV	R. maidis alone
18	10	15	BYDV-RMV	R. maidis alone
19	8	15	BYDV-RMV	R. maidis alone
20	10	15	BYDV-RMV	R. maidis alone
20	10	15	BYDV-RMV	R. maidis alone
15	8	15	BYDV-RMV	R. maidis alone
19	9	15	BYDV-RMV	R. maidis alone
15	8	15	BYDV-RMV	R. maidis alone
15	8	15	BYDV-RMV	R. maidis alone
18	9	15	BYDV-RMV	R. maidis with R. padi
20	12	15	BYDV-RMV	R. maidis with R. padi
17	10	15	BYDV-RMV	R. maidis with R. padi
18	9	15	BYDV-RMV	R. maidis with R. padi
19	10	15	BYDV-RMV	R. maidis with R. padi
15	7	15	BYDV-RMV	R. maidis with R. padi
19	9	15	BYDV-RMV	R. maidis with R. padi
20	12	15	BYDV-RMV	R. maidis with R. padi
19	9	15	BYDV-RMV	R. maidis with R. padi
20	10	15	BYDV-RMV	R. maidis with R. padi
16	9	18	BYDV-RMV	R. maidis alone
14	6	18	BYDV-RMV	R. maidis alone
16	6	18	BYDV-RMV	R. maidis alone
16	7	18	BYDV-RMV	R. maidis alone
19	12	18	BYDV-RMV	R. maidis alone
12	6	18	BYDV-RMV	R. maidis alone
18	16	18	BYDV-RMV	R. maidis alone
19	14	18	BYDV-RMV	R. maidis alone
18	13	18	BYDV-RMV	R. maidis alone
14	7	18	BYDV-RMV	R. maidis alone
14	6	18	BYDV-RMV	R. maidis with R. padi
16	8	18	BYDV-RMV	R. maidis with R. padi
15	7	18	BYDV-RMV	R. maidis with R. padi
16	10	18	BYDV-RMV	R. maidis with R. padi
12	6	18	BYDV-RMV	R. maidis with R. padi
19	20	18	BYDV-RMV	R. maidis with R. padi
15	7	18	BYDV-RMV	R. maidis with R. padi
15	7	18	BYDV-RMV	R. maidis with R. padi
15	7	18	BYDV-RMV	R. maidis with R. padi
15	7	18	BYDV-RMV	R. maidis with R. padi
18	12	21	BYDV-RMV	R. maidis alone
17	11	21	BYDV-RMV	R. maidis alone
17	12	21	BYDV-RMV	R. maidis alone
15	10	21	BYDV-RMV	R. maidis alone
18	12	21	BYDV-RMV	R. maidis alone
16	10	21	BYDV-RMV	R. maidis alone
19	13	21	BYDV-RMV	R. maidis alone
15	9	21	BYDV-RMV	R. maidis alone
20	13	21	BYDV-RMV	R. maidis alone
18	12	21	BYDV-RMV	R. maidis alone
19	13	21	BYDV-RMV	R. maidis with R. padi
18	13	21	BYDV-RMV	R. maidis with R. padi
17	11	21	BYDV-RMV	R. maidis with R. padi
19	13	21	BYDV-RMV	R. maidis with R. padi
19	12	21	BYDV-RMV	R. maidis with R. padi
20	19	21	BYDV-RMV	R. maidis with R. padi
21	22	21	BYDV-RMV	R. maidis with R. padi
20	13	21	BYDV-RMV	R. maidis with R. padi
19	12	21	BYDV-RMV	R. maidis with R. padi
13	7	21	BYDV-RMV	R. maidis with R. padi
26	29	23	BYDV-RMV	R. maidis alone
22	20	23	BYDV-RMV	R. maidis alone
22	20	23	BYDV-RMV	R. maidis alone
20	19	23	BYDV-RMV	R. maidis alone
22	18	23	BYDV-RMV	R. maidis alone
23	10	23	BYDV-RMV	R. maidis alone
26	29	23	BYDV-RMV	R. maidis alone
26	27	23	BYDV-RMV	R. maidis alone
25	24	23	BYDV-RMV	R. maidis alone
27	30	23	BYDV-RMV	R. maidis alone
26	23	23	BYDV-RMV	R. maidis with R. padi
20	15	23	BYDV-RMV	R. maidis with R. padi
22	16	23	BYDV-RMV	R. maidis with R. padi
24	20	23	BYDV-RMV	R. maidis with R. padi
22	16	23	BYDV-RMV	R. maidis with R. padi
21	15	23	BYDV-RMV	R. maidis with R. padi
20	14	23	BYDV-RMV	R. maidis with R. padi
21	16	23	BYDV-RMV	R. maidis with R. padi
20	16	23	BYDV-RMV	R. maidis with R. padi
21	17	23	BYDV-RMV	R. maidis with R. padi
15	5	26	BYDV-RMV	R. maidis alone
17	10	26	BYDV-RMV	R. maidis alone
17	10	26	BYDV-RMV	R. maidis alone
17	8	26	BYDV-RMV	R. maidis alone
15	6	26	BYDV-RMV	R. maidis alone
18	8	26	BYDV-RMV	R. maidis alone
12	5	26	BYDV-RMV	R. maidis alone
12	5	26	BYDV-RMV	R. maidis alone
12	8	26	BYDV-RMV	R. maidis alone
15	6	26	BYDV-RMV	R. maidis alone
12	6	26	BYDV-RMV	R. maidis with R. padi
13	5	26	BYDV-RMV	R. maidis with R. padi
13	5	26	BYDV-RMV	R. maidis with R. padi
14	6	26	BYDV-RMV	R. maidis with R. padi
15	6	26	BYDV-RMV	R. maidis with R. padi
12	12	26	BYDV-RMV	R. maidis with R. padi
12	5	26	BYDV-RMV	R. maidis with R. padi
12	5	26	BYDV-RMV	R. maidis with R. padi
12	6	26	BYDV-RMV	R. maidis with R. padi
15	5	26	BYDV-RMV	R. maidis with R. padi
7	3	28	BYDV-RMV	R. maidis alone
7	2	28	BYDV-RMV	R. maidis alone
10	6	28	BYDV-RMV	R. maidis alone
7	3	28	BYDV-RMV	R. maidis alone
10	5	28	BYDV-RMV	R. maidis alone
8	3	28	BYDV-RMV	R. maidis alone
11	8	28	BYDV-RMV	R. maidis alone
9	4	28	BYDV-RMV	R. maidis alone
10	6	28	BYDV-RMV	R. maidis alone
8	4	28	BYDV-RMV	R. maidis alone
7	2	28	BYDV-RMV	R. maidis with R. padi
11	7	28	BYDV-RMV	R. maidis with R. padi
10	5	28	BYDV-RMV	R. maidis with R. padi
7	3	28	BYDV-RMV	R. maidis with R. padi
10	9	28	BYDV-RMV	R. maidis with R. padi
7	2	28	BYDV-RMV	R. maidis with R. padi
10	7	28	BYDV-RMV	R. maidis with R. padi
7	2	28	BYDV-RMV	R. maidis with R. padi
7	2	28	BYDV-RMV	R. maidis with R. padi
7	2	28	BYDV-RMV	R. maidis with R. padi

## Sheet: Supplementary Figure 1
Supplementary Figure 1. Virus effects on plant temperature
Relative humidty	Temp env	Treatment	Temp Plant
50	15	control	15.55
50	15	control	15.38
50	15	control	15.78
50	15	control	17.36
50	15	control	17.26
50	15	control	16.26
50	15	wet control	14.5
50	15	wet control	14.5
50	15	wet control	13.25
50	15	wet control	14.67
50	15	wet control	14.32
50	15	wet control	13.54
50	15	dry control	18.23
50	15	dry control	18.45
50	15	dry control	18.63
50	15	dry control	18.11
50	15	dry control	18.65
50	15	dry control	18.68
50	15	BYDV-RMV	14.75
50	15	BYDV-RMV	15.67
50	15	BYDV-RMV	15.76
50	15	BYDV-RMV	15.57
50	15	BYDV-RMV	16.34
50	15	BYDV-RMV	15.26
50	15	BYDV-PAV	18.52
50	15	BYDV-PAV	18.28
50	15	BYDV-PAV	17.24
50	15	BYDV-PAV	19.09
50	15	BYDV-PAV	19.74
50	15	BYDV-PAV	19.91
50	23	control	23.97
50	23	control	23.48
50	23	control	23.91
50	23	control	23.49
50	23	control	23.07
50	23	control	23.47
50	23	wet control	22.54
50	23	wet control	22.65
50	23	wet control	22.15
50	23	wet control	21.85
50	23	wet control	22.44
50	23	wet control	22.35
50	23	dry control	25.5
50	23	dry control	25.6
50	23	dry control	25.3
50	23	dry control	25.1
50	23	dry control	25.5
50	23	dry control	25.55
50	23	BYDV-RMV	23.51
50	23	BYDV-RMV	23.04
50	23	BYDV-RMV	23.51
50	23	BYDV-RMV	23.65
50	23	BYDV-RMV	24.54
50	23	BYDV-RMV	22.82
50	23	BYDV-PAV	25.32
50	23	BYDV-PAV	25.17
50	23	BYDV-PAV	24.99
50	23	BYDV-PAV	23.96
50	23	BYDV-PAV	24.61
50	23	BYDV-PAV	23.89

## Sheet: Supplementary Figure 2
Supplementary Figure 2. Lethal temperature 50
Temperatue	R. padi virus-free	R. padi BYDV-PAV	R. maidis virus-free	R. maidis BYDV-RMV
24	1	1	1	1
24	1	1	1	1
24	1	1	1	1
24	1	1	1	1
24	1	1	1	1
26	1	1	1	1
26	1	1	1	1
26	1	1	1	1
26	1	1	0.9	1
26	1	1	1	1
28	0.9	1	0.8	1
28	0.8	1	1	1
28	0.7	1	1	1
28	0.9	1	0.9	1
28	0.7	1	0.9	1
30	0.7	1	0.7	0.7
30	0.6	1	0.6	0.5
30	0.6	1	0.6	0.4
30	0.7	0.9	0.7	0.7
30	0.5	1	0.6	0.7
32	0.4	1	0.6	0.4
32	0	1	0.4	0.6
32	0.2	1	0.5	0.6
32	0	0.9	0.5	0.5
32	0	1	0.6	0.5
34	0.2	1	0.3	0.3
34	0.1	1	0.3	0.3
34	0	1	0.1	0.2
34	0	1	0.3	0.3
34	0	1	0.3	0
36	0	1	0	0.1
36	0.3	1	0.1	0.1
36	0	1	0	0.1
36	0	1	0	0
36	0.1	1	0.1	0
38	0.2	1	0	0
38	0	0.9	0	0
38	0	1	0	0
38	0	0.9	0	0
38	0	1	0	0
40	0	0.6	0	0
40	0	0.7	0	0
40	0	0.7	0	0
40	0	0.9	0	0
40	0	0.7	0	0
42	0	0.6	0	0
42	0	0.5	0	0
42	0	0.5	0	0
42	0	0.5	0	0
42	0	0.5	0	0
44	0	0.5	0	0
44	0	0.6	0	0
44	0	0.5	0	0
44	0	0.4	0	0
44	0	0.5	0	0
47	0	0.3	0	0
47	0	0.3	0	0
47	0	0.4	0	0
47	0	0.2	0	0
47	0	0	0	0

## Sheet: Supplementary Figure 3
Supplementary Figure 3. Locomotor capacity
Temperature	Viral infection	Speed
Temp_14	R. padi_BYDV-PAV	0.058548
Temp_14	R. padi_BYDV-PAV	0.0453494
Temp_14	R. padi_BYDV-PAV	0.0665735
Temp_14	R. padi_BYDV-PAV	0.0992851
Temp_14	R. padi_BYDV-PAV	0.0622898
Temp_14	R. padi_BYDV-PAV	0.0605034
Temp_14	R. padi_BYDV-PAV	0.101389
Temp_14	R. padi_BYDV-PAV	0.0740357
Temp_14	R. padi_BYDV-PAV	0.063488
Temp_14	R. padi_BYDV-PAV	0.0717
Temp_14	R. padi_BYDV-PAV	0.0779484
Temp_14	R. padi_BYDV-PAV	0.056123
Temp_14	R. padi_BYDV-PAV	0.0707614
Temp_14	R. padi_BYDV-PAV	0.0572967
Temp_14	R. padi_BYDV-PAV	0.0606722
Temp_14	R. padi_BYDV-PAV	0.0638651
Temp_14	R. padi_BYDV-PAV	0.0752842
Temp_14	R. padi_BYDV-PAV	0.0687616
Temp_14	R. padi_BYDV-PAV	0.0775735
Temp_14	R. padi_BYDV-PAV	0.0838293
Temp_14	R. padi_BYDV-PAV	0.072648
Temp_14	R. padi_BYDV-PAV	0.099167
Temp_14	R. padi_BYDV-PAV	0.0606318
Temp_14	R. padi_BYDV-PAV	0.0627786
Temp_14	R. padi_BYDV-PAV	0.0715512
Temp_14	R. padi_BYDV-PAV	0.0678841
Temp_14	R. padi_BYDV-PAV	0.0727537
Temp_14	R. padi_BYDV-PAV	0.077101
Temp_14	R. padi_BYDV-PAV	0.069891
Temp_14	R. padi_BYDV-PAV	0.0745434
Temp_14	R. padi_BYDV-PAV	0.0779302
Temp_14	R. padi_BYDV-PAV	0.0614364
Temp_14	R. padi_BYDV-PAV	0.0744048
Temp_14	R. padi_BYDV-PAV	0.0707264
Temp_14	R. padi_BYDV-PAV	0.0831117
Temp_14	R. padi_BYDV-PAV	0.072197
Temp_14	R. padi_BYDV-PAV	0.0778816
Temp_14	R. padi_BYDV-PAV	0.0813603
Temp_14	R. padi_BYDV-PAV	0.077912
Temp_14	R. padi_BYDV-PAV	0.0734053
Temp_14	R. padi_BYDV-PAV	0.075792
Temp_14	R. padi_BYDV-PAV	0.0727802
Temp_14	R. padi_BYDV-PAV	0.073654
Temp_14	R. padi_BYDV-PAV	0.0674718
Temp_14	R. padi_BYDV-PAV	0.0657678
Temp_14	R. padi_BYDV-PAV	0.062004
Temp_14	R. padi_BYDV-PAV	0.0746436
Temp_14	R. padi_BYDV-PAV	0.0705368
Temp_14	R. padi_BYDV-PAV	0.0712352
Temp_14	R. padi_BYDV-PAV	0.0835143
Temp_14	R. padi_BYDV-PAV	0.0802504
Temp_14	R. padi_BYDV-PAV	0.0844381
Temp_14	R. padi_BYDV-PAV	0.0615877
Temp_14	R. padi_BYDV-PAV	0.0788519
Temp_14	R. padi_BYDV-PAV	0.0701705
Temp_14	R. padi_BYDV-PAV	0.0853534
Temp_14	R. padi_BYDV-PAV	0.0722491
Temp_14	R. padi_BYDV-PAV	0.0769645
Temp_14	R. padi_BYDV-PAV	0.0697253
Temp_14	R. padi_BYDV-PAV	0.0838293
Temp_14	R. padi_BYDV-PAV	0.0725426
Temp_14	R. padi_BYDV-PAV	0.0766754
Temp_14	R. padi_BYDV-PAV	0.0744657
Temp_14	R. padi_BYDV-PAV	0.0843526
Temp_14	R. padi_BYDV-PAV	0.0762544
Temp_14	R. padi_BYDV-PAV	0.0701164
Temp_14	R. padi_BYDV-PAV	0.0644288
Temp_14	R. padi_BYDV-PAV	0.0753352
Temp_14	R. padi_BYDV-PAV	0.0719787
Temp_14	R. padi_BYDV-PAV	0.0763242
Temp_14	R. padi_BYDV-PAV	0.0710934
Temp_14	R. padi_BYDV-PAV	0.0747496
Temp_14	R. padi_BYDV-PAV	0.0763009
Temp_14	R. padi_BYDV-PAV	0.0656383
Temp_14	R. padi_BYDV-PAV	0.080952
Temp_14	R. padi_BYDV-PAV	0.069891
Temp_14	R. padi_BYDV-PAV	0.0739262
Temp_14	R. padi_BYDV-PAV	0.0795355
Temp_14	R. padi_BYDV-PAV	0.073346
Temp_14	R. padi_BYDV-PAV	0.0820681
Temp_14	R. padi_BYDV-PAV	0.0636416
Temp_14	R. padi_BYDV-PAV	0.0590947
Temp_14	R. padi_BYDV-PAV	0.075188
Temp_14	R. padi_BYDV-PAV	0.0833264
Temp_14	R. padi_BYDV-PAV	0.0734754
Temp_14	R. padi_BYDV-PAV	0.0634075
Temp_14	R. padi_BYDV-PAV	0.0758725
Temp_14	R. padi_BYDV-PAV	0.0847099
Temp_14	R. padi_BYDV-PAV	0.0708416
Temp_14	R. padi_BYDV-PAV	0.0775675
Temp_14	R. padi_BYDV-PAV	0.0749457
Temp_14	R. padi_BYDV-PAV	0.0630756
Temp_14	R. padi_BYDV-PAV	0.068738
Temp_14	R. padi_BYDV-PAV	0.0641725
Temp_14	R. padi_BYDV-PAV	0.0788706
Temp_14	R. padi_BYDV-PAV	0.0721657
Temp_14	R. padi_BYDV-PAV	0.0765228
Temp_14	R. padi_BYDV-PAV	0.0801475
Temp_14	R. padi_BYDV-PAV	0.0727855
Temp_14	R. padi_BYDV-PAV	0.0637471
Temp_22	R. padi_BYDV-PAV	0.10905
Temp_22	R. padi_BYDV-PAV	0.107608
Temp_22	R. padi_BYDV-PAV	0.104122
Temp_22	R. padi_BYDV-PAV	0.0445385
Temp_22	R. padi_BYDV-PAV	0.64011
Temp_22	R. padi_BYDV-PAV	0.598287
Temp_22	R. padi_BYDV-PAV	0.185234
Temp_22	R. padi_BYDV-PAV	0.239549
Temp_22	R. padi_BYDV-PAV	0.425669
Temp_22	R. padi_BYDV-PAV	0.182457
Temp_22	R. padi_BYDV-PAV	0.127625
Temp_22	R. padi_BYDV-PAV	0.175677
Temp_22	R. padi_BYDV-PAV	0.148477
Temp_22	R. padi_BYDV-PAV	0.114987
Temp_22	R. padi_BYDV-PAV	0.582792
Temp_22	R. padi_BYDV-PAV	0.247993
Temp_22	R. padi_BYDV-PAV	0.180646
Temp_22	R. padi_BYDV-PAV	0.128872
Temp_22	R. padi_BYDV-PAV	0.148694
Temp_22	R. padi_BYDV-PAV	0.17728
Temp_22	R. padi_BYDV-PAV	0.172458
Temp_22	R. padi_BYDV-PAV	0.168762
Temp_22	R. padi_BYDV-PAV	0.436773
Temp_22	R. padi_BYDV-PAV	0.111807
Temp_22	R. padi_BYDV-PAV	0.169554
Temp_22	R. padi_BYDV-PAV	0.160812
Temp_22	R. padi_BYDV-PAV	0.18002
Temp_22	R. padi_BYDV-PAV	0.21166
Temp_22	R. padi_BYDV-PAV	0.0861005
Temp_22	R. padi_BYDV-PAV	0.135148
Temp_22	R. padi_BYDV-PAV	0.140639
Temp_22	R. padi_BYDV-PAV	0.136174
Temp_22	R. padi_BYDV-PAV	0.09995
Temp_22	R. padi_BYDV-PAV	0.0989612
Temp_22	R. padi_BYDV-PAV	0.226528
Temp_22	R. padi_BYDV-PAV	0.144427
Temp_22	R. padi_BYDV-PAV	0.15323
Temp_22	R. padi_BYDV-PAV	0.122395
Temp_22	R. padi_BYDV-PAV	0.119932
Temp_22	R. padi_BYDV-PAV	0.139672
Temp_22	R. padi_BYDV-PAV	0.123334
Temp_22	R. padi_BYDV-PAV	0.137373
Temp_22	R. padi_BYDV-PAV	0.143351
Temp_22	R. padi_BYDV-PAV	0.116111
Temp_22	R. padi_BYDV-PAV	0.101209
Temp_22	R. padi_BYDV-PAV	0.10012
Temp_22	R. padi_BYDV-PAV	0.193164
Temp_22	R. padi_BYDV-PAV	0.142682
Temp_22	R. padi_BYDV-PAV	0.139486
Temp_22	R. padi_BYDV-PAV	0.219078
Temp_22	R. padi_BYDV-PAV	0.185095
Temp_22	R. padi_BYDV-PAV	0.208646
Temp_22	R. padi_BYDV-PAV	0.097542
Temp_22	R. padi_BYDV-PAV	0.133984
Temp_22	R. padi_BYDV-PAV	0.125457
Temp_22	R. padi_BYDV-PAV	0.219313
Temp_22	R. padi_BYDV-PAV	0.191166
Temp_22	R. padi_BYDV-PAV	0.255224
Temp_22	R. padi_BYDV-PAV	0.155523
Temp_22	R. padi_BYDV-PAV	0.185416
Temp_22	R. padi_BYDV-PAV	0.163114
Temp_22	R. padi_BYDV-PAV	0.153487
Temp_22	R. padi_BYDV-PAV	0.125264
Temp_22	R. padi_BYDV-PAV	0.217076
Temp_22	R. padi_BYDV-PAV	0.149304
Temp_22	R. padi_BYDV-PAV	0.136921
Temp_22	R. padi_BYDV-PAV	0.123976
Temp_22	R. padi_BYDV-PAV	0.139606
Temp_22	R. padi_BYDV-PAV	0.135574
Temp_22	R. padi_BYDV-PAV	0.135481
Temp_22	R. padi_BYDV-PAV	0.145864
Temp_22	R. padi_BYDV-PAV	0.135454
Temp_22	R. padi_BYDV-PAV	0.119947
Temp_22	R. padi_BYDV-PAV	0.117311
Temp_22	R. padi_BYDV-PAV	0.162123
Temp_22	R. padi_BYDV-PAV	0.11281
Temp_22	R. padi_BYDV-PAV	0.140046
Temp_22	R. padi_BYDV-PAV	0.197143
Temp_22	R. padi_BYDV-PAV	0.195359
Temp_22	R. padi_BYDV-PAV	0.20892
Temp_22	R. padi_BYDV-PAV	0.221003
Temp_22	R. padi_BYDV-PAV	0.10818
Temp_22	R. padi_BYDV-PAV	0.133694
Temp_22	R. padi_BYDV-PAV	0.199654
Temp_22	R. padi_BYDV-PAV	0.196141
Temp_22	R. padi_BYDV-PAV	0.179401
Temp_22	R. padi_BYDV-PAV	0.189262
Temp_22	R. padi_BYDV-PAV	0.23267
Temp_22	R. padi_BYDV-PAV	0.173423
Temp_22	R. padi_BYDV-PAV	0.189276
Temp_22	R. padi_BYDV-PAV	0.175437
Temp_22	R. padi_BYDV-PAV	0.141207
Temp_22	R. padi_BYDV-PAV	0.150494
Temp_22	R. padi_BYDV-PAV	0.132762
Temp_22	R. padi_BYDV-PAV	0.186782
Temp_22	R. padi_BYDV-PAV	0.17365
Temp_22	R. padi_BYDV-PAV	0.151614
Temp_22	R. padi_BYDV-PAV	0.203043
Temp_22	R. padi_BYDV-PAV	0.196065
Temp_22	R. padi_BYDV-PAV	0.137196
Temp_26	R. padi_BYDV-PAV	0.389864
Temp_26	R. padi_BYDV-PAV	0.512558
Temp_26	R. padi_BYDV-PAV	0.352734
Temp_26	R. padi_BYDV-PAV	0.486381
Temp_26	R. padi_BYDV-PAV	0.494805
Temp_26	R. padi_BYDV-PAV	0.465333
Temp_26	R. padi_BYDV-PAV	0.284576
Temp_26	R. padi_BYDV-PAV	0.27465
Temp_26	R. padi_BYDV-PAV	0.357526
Temp_26	R. padi_BYDV-PAV	0.49505
Temp_26	R. padi_BYDV-PAV	0.397614
Temp_26	R. padi_BYDV-PAV	0.401606
Temp_26	R. padi_BYDV-PAV	0.612745
Temp_26	R. padi_BYDV-PAV	0.484262
Temp_26	R. padi_BYDV-PAV	0.586166
Temp_26	R. padi_BYDV-PAV	0.32113
Temp_26	R. padi_BYDV-PAV	0.336022
Temp_26	R. padi_BYDV-PAV	0.354484
Temp_26	R. padi_BYDV-PAV	0.297
Temp_26	R. padi_BYDV-PAV	0.266028
Temp_26	R. padi_BYDV-PAV	0.331565
Temp_26	R. padi_BYDV-PAV	0.330251
Temp_26	R. padi_BYDV-PAV	0.272257
Temp_26	R. padi_BYDV-PAV	0.385802
Temp_26	R. padi_BYDV-PAV	0.411353
Temp_26	R. padi_BYDV-PAV	0.308356
Temp_26	R. padi_BYDV-PAV	0.275786
Temp_26	R. padi_BYDV-PAV	0.398883
Temp_26	R. padi_BYDV-PAV	0.358423
Temp_26	R. padi_BYDV-PAV	0.480077
Temp_26	R. padi_BYDV-PAV	0.514668
Temp_26	R. padi_BYDV-PAV	0.395883
Temp_26	R. padi_BYDV-PAV	0.49776
Temp_26	R. padi_BYDV-PAV	0.387147
Temp_26	R. padi_BYDV-PAV	0.411353
Temp_26	R. padi_BYDV-PAV	0.417711
Temp_26	R. padi_BYDV-PAV	0.369549
Temp_26	R. padi_BYDV-PAV	0.328623
Temp_26	R. padi_BYDV-PAV	0.437828
Temp_26	R. padi_BYDV-PAV	0.421053
Temp_26	R. padi_BYDV-PAV	0.385654
Temp_26	R. padi_BYDV-PAV	0.421763
Temp_26	R. padi_BYDV-PAV	0.495295
Temp_26	R. padi_BYDV-PAV	0.370782
Temp_26	R. padi_BYDV-PAV	0.425713
Temp_26	R. padi_BYDV-PAV	0.496771
Temp_26	R. padi_BYDV-PAV	0.384172
Temp_26	R. padi_BYDV-PAV	0.336474
Temp_26	R. padi_BYDV-PAV	0.463392
Temp_26	R. padi_BYDV-PAV	0.417711
Temp_26	R. padi_BYDV-PAV	0.43802
Temp_26	R. padi_BYDV-PAV	0.504796
Temp_26	R. padi_BYDV-PAV	0.433088
Temp_26	R. padi_BYDV-PAV	0.428633
Temp_26	R. padi_BYDV-PAV	0.41876
Temp_26	R. padi_BYDV-PAV	0.43592
Temp_26	R. padi_BYDV-PAV	0.496032
Temp_26	R. padi_BYDV-PAV	0.458085
Temp_26	R. padi_BYDV-PAV	0.493583
Temp_26	R. padi_BYDV-PAV	0.510725
Temp_26	R. padi_BYDV-PAV	0.547645
Temp_26	R. padi_BYDV-PAV	0.38835
Temp_26	R. padi_BYDV-PAV	0.454752
Temp_26	R. padi_BYDV-PAV	0.498256
Temp_26	R. padi_BYDV-PAV	0.440723
Temp_26	R. padi_BYDV-PAV	0.387297
Temp_26	R. padi_BYDV-PAV	0.434783
Temp_26	R. padi_BYDV-PAV	0.386548
Temp_26	R. padi_BYDV-PAV	0.442674
Temp_26	R. padi_BYDV-PAV	0.488043
Temp_26	R. padi_BYDV-PAV	0.35868
Temp_26	R. padi_BYDV-PAV	0.400641
Temp_26	R. padi_BYDV-PAV	0.441891
Temp_26	R. padi_BYDV-PAV	0.412882
Temp_26	R. padi_BYDV-PAV	0.41806
Temp_26	R. padi_BYDV-PAV	0.487805
Temp_26	R. padi_BYDV-PAV	0.514139
Temp_26	R. padi_BYDV-PAV	0.376223
Temp_26	R. padi_BYDV-PAV	0.418936
Temp_26	R. padi_BYDV-PAV	0.410004
Temp_26	R. padi_BYDV-PAV	0.336587
Temp_26	R. padi_BYDV-PAV	0.443459
Temp_26	R. padi_BYDV-PAV	0.525486
Temp_26	R. padi_BYDV-PAV	0.420875
Temp_26	R. padi_BYDV-PAV	0.484966
Temp_26	R. padi_BYDV-PAV	0.457038
Temp_26	R. padi_BYDV-PAV	0.49456
Temp_26	R. padi_BYDV-PAV	0.486145
Temp_26	R. padi_BYDV-PAV	0.354233
Temp_26	R. padi_BYDV-PAV	0.38373
Temp_26	R. padi_BYDV-PAV	0.431779
Temp_26	R. padi_BYDV-PAV	0.453926
Temp_26	R. padi_BYDV-PAV	0.444247
Temp_26	R. padi_BYDV-PAV	0.498256
Temp_26	R. padi_BYDV-PAV	0.342818
Temp_26	R. padi_BYDV-PAV	0.383436
Temp_26	R. padi_BYDV-PAV	0.357015
Temp_26	R. padi_BYDV-PAV	0.366569
Temp_26	R. padi_BYDV-PAV	0.363108
Temp_26	R. padi_BYDV-PAV	0.359454
Temp_18	R. padi_BYDV-PAV	0.0799041
Temp_18	R. padi_BYDV-PAV	0.0698568
Temp_18	R. padi_BYDV-PAV	0.083257
Temp_18	R. padi_BYDV-PAV	0.0664982
Temp_18	R. padi_BYDV-PAV	0.199681
Temp_18	R. padi_BYDV-PAV	0.190259
Temp_18	R. padi_BYDV-PAV	0.137043
Temp_18	R. padi_BYDV-PAV	0.133174
Temp_18	R. padi_BYDV-PAV	0.164393
Temp_18	R. padi_BYDV-PAV	0.114377
Temp_18	R. padi_BYDV-PAV	0.0997407
Temp_18	R. padi_BYDV-PAV	0.099295
Temp_18	R. padi_BYDV-PAV	0.102501
Temp_18	R. padi_BYDV-PAV	0.0811688
Temp_18	R. padi_BYDV-PAV	0.188041
Temp_18	R. padi_BYDV-PAV	0.125849
Temp_18	R. padi_BYDV-PAV	0.116618
Temp_18	R. padi_BYDV-PAV	0.0941354
Temp_18	R. padi_BYDV-PAV	0.1074
Temp_18	R. padi_BYDV-PAV	0.121907
Temp_18	R. padi_BYDV-PAV	0.111932
Temp_18	R. padi_BYDV-PAV	0.129366
Temp_18	R. padi_BYDV-PAV	0.162734
Temp_18	R. padi_BYDV-PAV	0.0837802
Temp_18	R. padi_BYDV-PAV	0.110144
Temp_18	R. padi_BYDV-PAV	0.104482
Temp_18	R. padi_BYDV-PAV	0.114443
Temp_18	R. padi_BYDV-PAV	0.127747
Temp_18	R. padi_BYDV-PAV	0.0775735
Temp_18	R. padi_BYDV-PAV	0.100371
Temp_18	R. padi_BYDV-PAV	0.10469
Temp_18	R. padi_BYDV-PAV	0.0914662
Temp_18	R. padi_BYDV-PAV	0.0862366
Temp_18	R. padi_BYDV-PAV	0.083661
Temp_18	R. padi_BYDV-PAV	0.137212
Temp_18	R. padi_BYDV-PAV	0.102114
Temp_18	R. padi_BYDV-PAV	0.109242
Temp_18	R. padi_BYDV-PAV	0.0997904
Temp_18	R. padi_BYDV-PAV	0.0966651
Temp_18	R. padi_BYDV-PAV	0.101256
Temp_18	R. padi_BYDV-PAV	0.0966837
Temp_18	R. padi_BYDV-PAV	0.09999
Temp_18	R. padi_BYDV-PAV	0.102754
Temp_18	R. padi_BYDV-PAV	0.0885112
Temp_18	R. padi_BYDV-PAV	0.081586
Temp_18	R. padi_BYDV-PAV	0.0787898
Temp_18	R. padi_BYDV-PAV	0.120077
Temp_18	R. padi_BYDV-PAV	0.100321
Temp_18	R. padi_BYDV-PAV	0.099681
Temp_18	R. padi_BYDV-PAV	0.135263
Temp_18	R. padi_BYDV-PAV	0.121877
Temp_18	R. padi_BYDV-PAV	0.132732
Temp_18	R. padi_BYDV-PAV	0.0775074
Temp_18	R. padi_BYDV-PAV	0.102785
Temp_18	R. padi_BYDV-PAV	0.0938262
Temp_18	R. padi_BYDV-PAV	0.136818
Temp_18	R. padi_BYDV-PAV	0.117523
Temp_18	R. padi_BYDV-PAV	0.140154
Temp_18	R. padi_BYDV-PAV	0.104134
Temp_18	R. padi_BYDV-PAV	0.124673
Temp_18	R. padi_BYDV-PAV	0.108778
Temp_18	R. padi_BYDV-PAV	0.108483
Temp_18	R. padi_BYDV-PAV	0.096581
Temp_18	R. padi_BYDV-PAV	0.135318
Temp_18	R. padi_BYDV-PAV	0.106701
Temp_18	R. padi_BYDV-PAV	0.0979816
Temp_18	R. padi_BYDV-PAV	0.0893735
Temp_18	R. padi_BYDV-PAV	0.102554
Temp_18	R. padi_BYDV-PAV	0.0987849
Temp_18	R. padi_BYDV-PAV	0.101688
Temp_18	R. padi_BYDV-PAV	0.101833
Temp_18	R. padi_BYDV-PAV	0.100624
Temp_18	R. padi_BYDV-PAV	0.0956663
Temp_18	R. padi_BYDV-PAV	0.0877501
Temp_18	R. padi_BYDV-PAV	0.114561
Temp_18	R. padi_BYDV-PAV	0.0887942
Temp_18	R. padi_BYDV-PAV	0.10175
Temp_18	R. padi_BYDV-PAV	0.125219
Temp_18	R. padi_BYDV-PAV	0.119703
Temp_18	R. padi_BYDV-PAV	0.130941
Temp_18	R. padi_BYDV-PAV	0.118596
Temp_18	R. padi_BYDV-PAV	0.0799552
Temp_18	R. padi_BYDV-PAV	0.100261
Temp_18	R. padi_BYDV-PAV	0.128982
Temp_18	R. padi_BYDV-PAV	0.120048
Temp_18	R. padi_BYDV-PAV	0.106655
Temp_18	R. padi_BYDV-PAV	0.119832
Temp_18	R. padi_BYDV-PAV	0.14039
Temp_18	R. padi_BYDV-PAV	0.11084
Temp_18	R. padi_BYDV-PAV	0.121168
Temp_18	R. padi_BYDV-PAV	0.114666
Temp_18	R. padi_BYDV-PAV	0.0943752
Temp_18	R. padi_BYDV-PAV	0.101709
Temp_18	R. padi_BYDV-PAV	0.092302
Temp_18	R. padi_BYDV-PAV	0.121374
Temp_18	R. padi_BYDV-PAV	0.111944
Temp_18	R. padi_BYDV-PAV	0.107712
Temp_18	R. padi_BYDV-PAV	0.127567
Temp_18	R. padi_BYDV-PAV	0.11946
Temp_18	R. padi_BYDV-PAV	0.0935191
Temp_30	R. padi_BYDV-PAV	0.732728
Temp_30	R. padi_BYDV-PAV	0.649177
Temp_30	R. padi_BYDV-PAV	0.799614
Temp_30	R. padi_BYDV-PAV	1.49305
Temp_30	R. padi_BYDV-PAV	0.311947
Temp_30	R. padi_BYDV-PAV	0.318006
Temp_30	R. padi_BYDV-PAV	0.739836
Temp_30	R. padi_BYDV-PAV	0.555934
Temp_30	R. padi_BYDV-PAV	0.386198
Temp_30	R. padi_BYDV-PAV	0.626873
Temp_30	R. padi_BYDV-PAV	0.781511
Temp_30	R. padi_BYDV-PAV	0.565215
Temp_30	R. padi_BYDV-PAV	0.690348
Temp_30	R. padi_BYDV-PAV	0.705896
Temp_30	R. padi_BYDV-PAV	0.322655
Temp_30	R. padi_BYDV-PAV	0.507472
Temp_30	R. padi_BYDV-PAV	0.645562
Temp_30	R. padi_BYDV-PAV	0.730455
Temp_30	R. padi_BYDV-PAV	0.722287
Temp_30	R. padi_BYDV-PAV	0.687652
Temp_30	R. padi_BYDV-PAV	0.649037
Temp_30	R. padi_BYDV-PAV	0.766561
Temp_30	R. padi_BYDV-PAV	0.372582
Temp_30	R. padi_BYDV-PAV	0.749325
Temp_30	R. padi_BYDV-PAV	0.649614
Temp_30	R. padi_BYDV-PAV	0.649718
Temp_30	R. padi_BYDV-PAV	0.635722
Temp_30	R. padi_BYDV-PAV	0.603547
Temp_30	R. padi_BYDV-PAV	0.900964
Temp_30	R. padi_BYDV-PAV	0.742676
Temp_30	R. padi_BYDV-PAV	0.744389
Temp_30	R. padi_BYDV-PAV	0.671684
Temp_30	R. padi_BYDV-PAV	0.862798
Temp_30	R. padi_BYDV-PAV	0.845392
Temp_30	R. padi_BYDV-PAV	0.605718
Temp_30	R. padi_BYDV-PAV	0.707025
Temp_30	R. padi_BYDV-PAV	0.712928
Temp_30	R. padi_BYDV-PAV	0.815312
Temp_30	R. padi_BYDV-PAV	0.805999
Temp_30	R. padi_BYDV-PAV	0.72495
Temp_30	R. padi_BYDV-PAV	0.783917
Temp_30	R. padi_BYDV-PAV	0.727875
Temp_30	R. padi_BYDV-PAV	0.7168
Temp_30	R. padi_BYDV-PAV	0.762297
Temp_30	R. padi_BYDV-PAV	0.806116
Temp_30	R. padi_BYDV-PAV	0.786954
Temp_30	R. padi_BYDV-PAV	0.621632
Temp_30	R. padi_BYDV-PAV	0.703111
Temp_30	R. padi_BYDV-PAV	0.714632
Temp_30	R. padi_BYDV-PAV	0.617421
Temp_30	R. padi_BYDV-PAV	0.658454
Temp_30	R. padi_BYDV-PAV	0.636156
Temp_30	R. padi_BYDV-PAV	0.794605
Temp_30	R. padi_BYDV-PAV	0.76715
Temp_30	R. padi_BYDV-PAV	0.747877
Temp_30	R. padi_BYDV-PAV	0.623848
Temp_30	R. padi_BYDV-PAV	0.614768
Temp_30	R. padi_BYDV-PAV	0.549142
Temp_30	R. padi_BYDV-PAV	0.669572
Temp_30	R. padi_BYDV-PAV	0.672395
Temp_30	R. padi_BYDV-PAV	0.666884
Temp_30	R. padi_BYDV-PAV	0.706793
Temp_30	R. padi_BYDV-PAV	0.771018
Temp_30	R. padi_BYDV-PAV	0.623366
Temp_30	R. padi_BYDV-PAV	0.714656
Temp_30	R. padi_BYDV-PAV	0.715608
Temp_30	R. padi_BYDV-PAV	0.720894
Temp_30	R. padi_BYDV-PAV	0.734594
Temp_30	R. padi_BYDV-PAV	0.72864
Temp_30	R. padi_BYDV-PAV	0.750572
Temp_30	R. padi_BYDV-PAV	0.698137
Temp_30	R. padi_BYDV-PAV	0.742861
Temp_30	R. padi_BYDV-PAV	0.797574
Temp_30	R. padi_BYDV-PAV	0.748014
Temp_30	R. padi_BYDV-PAV	0.70663
Temp_30	R. padi_BYDV-PAV	0.787112
Temp_30	R. padi_BYDV-PAV	0.726547
Temp_30	R. padi_BYDV-PAV	0.635171
Temp_30	R. padi_BYDV-PAV	0.612733
Temp_30	R. padi_BYDV-PAV	0.626754
Temp_30	R. padi_BYDV-PAV	0.536626
Temp_30	R. padi_BYDV-PAV	0.739097
Temp_30	R. padi_BYDV-PAV	0.749925
Temp_30	R. padi_BYDV-PAV	0.646029
Temp_30	R. padi_BYDV-PAV	0.61205
Temp_30	R. padi_BYDV-PAV	0.594509
Temp_30	R. padi_BYDV-PAV	0.633156
Temp_30	R. padi_BYDV-PAV	0.603388
Temp_30	R. padi_BYDV-PAV	0.639133
Temp_30	R. padi_BYDV-PAV	0.640164
Temp_30	R. padi_BYDV-PAV	0.653601
Temp_30	R. padi_BYDV-PAV	0.668349
Temp_30	R. padi_BYDV-PAV	0.675832
Temp_30	R. padi_BYDV-PAV	0.695245
Temp_30	R. padi_BYDV-PAV	0.649815
Temp_30	R. padi_BYDV-PAV	0.644656
Temp_30	R. padi_BYDV-PAV	0.710438
Temp_30	R. padi_BYDV-PAV	0.628276
Temp_30	R. padi_BYDV-PAV	0.609287
Temp_30	R. padi_BYDV-PAV	0.681647
Temp_35	R. padi_BYDV-PAV	0.354484
Temp_35	R. padi_BYDV-PAV	0.363372
Temp_35	R. padi_BYDV-PAV	0.301114
Temp_35	R. padi_BYDV-PAV	0.192901
Temp_35	R. padi_BYDV-PAV	0.423729
Temp_35	R. padi_BYDV-PAV	0.491642
Temp_35	R. padi_BYDV-PAV	0.388954
Temp_35	R. padi_BYDV-PAV	0.465983
Temp_35	R. padi_BYDV-PAV	0.350877
Temp_35	R. padi_BYDV-PAV	0.339789
Temp_35	R. padi_BYDV-PAV	0.287109
Temp_35	R. padi_BYDV-PAV	0.286779
Temp_35	R. padi_BYDV-PAV	0.488281
Temp_35	R. padi_BYDV-PAV	0.463822
Temp_35	R. padi_BYDV-PAV	0.381098
Temp_35	R. padi_BYDV-PAV	0.372856
Temp_35	R. padi_BYDV-PAV	0.385951
Temp_35	R. padi_BYDV-PAV	0.441112
Temp_35	R. padi_BYDV-PAV	0.356761
Temp_35	R. padi_BYDV-PAV	0.281611
Temp_35	R. padi_BYDV-PAV	0.29163
Temp_35	R. padi_BYDV-PAV	0.279799
Temp_35	R. padi_BYDV-PAV	0.452284
Temp_35	R. padi_BYDV-PAV	0.37092
Temp_35	R. padi_BYDV-PAV	0.39557
Temp_35	R. padi_BYDV-PAV	0.333222
Temp_35	R. padi_BYDV-PAV	0.282646
Temp_35	R. padi_BYDV-PAV	0.371609
Temp_35	R. padi_BYDV-PAV	0.309598
Temp_35	R. padi_BYDV-PAV	0.407
Temp_35	R. padi_BYDV-PAV	0.426439
Temp_35	R. padi_BYDV-PAV	0.434594
Temp_35	R. padi_BYDV-PAV	0.467508
Temp_35	R. padi_BYDV-PAV	0.35461
Temp_35	R. padi_BYDV-PAV	0.35791
Temp_35	R. padi_BYDV-PAV	0.368732
Temp_35	R. padi_BYDV-PAV	0.350631
Temp_35	R. padi_BYDV-PAV	0.368053
Temp_35	R. padi_BYDV-PAV	0.345543
Temp_35	R. padi_BYDV-PAV	0.387147
Temp_35	R. padi_BYDV-PAV	0.35524
Temp_35	R. padi_BYDV-PAV	0.362188
Temp_35	R. padi_BYDV-PAV	0.396511
Temp_35	R. padi_BYDV-PAV	0.344116
Temp_35	R. padi_BYDV-PAV	0.345066
Temp_35	R. padi_BYDV-PAV	0.36324
Temp_35	R. padi_BYDV-PAV	0.307977
Temp_35	R. padi_BYDV-PAV	0.358295
Temp_35	R. padi_BYDV-PAV	0.357143
Temp_35	R. padi_BYDV-PAV	0.388048
Temp_35	R. padi_BYDV-PAV	0.366435
Temp_35	R. padi_BYDV-PAV	0.385208
Temp_35	R. padi_BYDV-PAV	0.313087
Temp_35	R. padi_BYDV-PAV	0.338983
Temp_35	R. padi_BYDV-PAV	0.343761
Temp_35	R. padi_BYDV-PAV	0.359324
Temp_35	R. padi_BYDV-PAV	0.331016
Temp_35	R. padi_BYDV-PAV	0.369276
Temp_35	R. padi_BYDV-PAV	0.367782
Temp_35	R. padi_BYDV-PAV	0.345423
Temp_35	R. padi_BYDV-PAV	0.357015
Temp_35	R. padi_BYDV-PAV	0.303306
Temp_35	R. padi_BYDV-PAV	0.354988
Temp_35	R. padi_BYDV-PAV	0.388199
Temp_35	R. padi_BYDV-PAV	0.33761
Temp_35	R. padi_BYDV-PAV	0.33036
Temp_35	R. padi_BYDV-PAV	0.295858
Temp_35	R. padi_BYDV-PAV	0.308547
Temp_35	R. padi_BYDV-PAV	0.334336
Temp_35	R. padi_BYDV-PAV	0.380518
Temp_35	R. padi_BYDV-PAV	0.294898
Temp_35	R. padi_BYDV-PAV	0.31746
Temp_35	R. padi_BYDV-PAV	0.329272
Temp_35	R. padi_BYDV-PAV	0.312305
Temp_35	R. padi_BYDV-PAV	0.298954
Temp_35	R. padi_BYDV-PAV	0.335121
Temp_35	R. padi_BYDV-PAV	0.326477
Temp_35	R. padi_BYDV-PAV	0.290867
Temp_35	R. padi_BYDV-PAV	0.278862
Temp_35	R. padi_BYDV-PAV	0.271887
Temp_35	R. padi_BYDV-PAV	0.263783
Temp_35	R. padi_BYDV-PAV	0.28177
Temp_35	R. padi_BYDV-PAV	0.351989
Temp_35	R. padi_BYDV-PAV	0.280741
Temp_35	R. padi_BYDV-PAV	0.355872
Temp_35	R. padi_BYDV-PAV	0.285063
Temp_35	R. padi_BYDV-PAV	0.278009
Temp_35	R. padi_BYDV-PAV	0.24558
Temp_35	R. padi_BYDV-PAV	0.254323
Temp_35	R. padi_BYDV-PAV	0.284333
Temp_35	R. padi_BYDV-PAV	0.291375
Temp_35	R. padi_BYDV-PAV	0.27972
Temp_35	R. padi_BYDV-PAV	0.310655
Temp_35	R. padi_BYDV-PAV	0.268312
Temp_35	R. padi_BYDV-PAV	0.228415
Temp_35	R. padi_BYDV-PAV	0.28547
Temp_35	R. padi_BYDV-PAV	0.270124
Temp_35	R. padi_BYDV-PAV	0.299222
Temp_35	R. padi_BYDV-PAV	0.279877
Temp_35	R. padi_BYDV-PAV	0.242954
Temp_14	R. padi_virus-free	0.148544
Temp_14	R. padi_virus-free	0.136147
Temp_14	R. padi_virus-free	0.117523
Temp_14	R. padi_virus-free	0.1468
Temp_14	R. padi_virus-free	0.107043
Temp_14	R. padi_virus-free	0.124642
Temp_14	R. padi_virus-free	0.117786
Temp_14	R. padi_virus-free	0.138831
Temp_14	R. padi_virus-free	0.105943
Temp_14	R. padi_virus-free	0.165344
Temp_14	R. padi_virus-free	0.0953652
Temp_14	R. padi_virus-free	0.101564
Temp_14	R. padi_virus-free	0.113856
Temp_14	R. padi_virus-free	0.117619
Temp_14	R. padi_virus-free	0.122474
Temp_14	R. padi_virus-free	0.118751
Temp_14	R. padi_virus-free	0.11422
Temp_14	R. padi_virus-free	0.0951384
Temp_14	R. padi_virus-free	0.107423
Temp_14	R. padi_virus-free	0.1104
Temp_14	R. padi_virus-free	0.087146
Temp_14	R. padi_virus-free	0.121892
Temp_14	R. padi_virus-free	0.105374
Temp_14	R. padi_virus-free	0.146413
Temp_14	R. padi_virus-free	0.10898
Temp_14	R. padi_virus-free	0.102585
Temp_14	R. padi_virus-free	0.104537
Temp_14	R. padi_virus-free	0.108483
Temp_14	R. padi_virus-free	0.100412
Temp_14	R. padi_virus-free	0.101833
Temp_14	R. padi_virus-free	0.106758
Temp_14	R. padi_virus-free	0.111694
Temp_14	R. padi_virus-free	0.1317
Temp_14	R. padi_virus-free	0.142268
Temp_14	R. padi_virus-free	0.137741
Temp_14	R. padi_virus-free	0.129836
Temp_14	R. padi_virus-free	0.111632
Temp_14	R. padi_virus-free	0.115929
Temp_14	R. padi_virus-free	0.110926
Temp_14	R. padi_virus-free	0.103918
Temp_14	R. padi_virus-free	0.109794
Temp_14	R. padi_virus-free	0.116198
Temp_14	R. padi_virus-free	0.111433
Temp_14	R. padi_virus-free	0.102438
Temp_14	R. padi_virus-free	0.122609
Temp_14	R. padi_virus-free	0.105585
Temp_14	R. padi_virus-free	0.107354
Temp_14	R. padi_virus-free	0.143802
Temp_14	R. padi_virus-free	0.132661
Temp_14	R. padi_virus-free	0.125188
Temp_14	R. padi_virus-free	0.118022
Temp_14	R. padi_virus-free	0.11274
Temp_14	R. padi_virus-free	0.126231
Temp_14	R. padi_virus-free	0.13245
Temp_14	R. padi_virus-free	0.12639
Temp_14	R. padi_virus-free	0.109553
Temp_14	R. padi_virus-free	0.115781
Temp_14	R. padi_virus-free	0.119775
Temp_14	R. padi_virus-free	0.111719
Temp_14	R. padi_virus-free	0.121729
Temp_14	R. padi_virus-free	0.112867
Temp_14	R. padi_virus-free	0.109987
Temp_14	R. padi_virus-free	0.117606
Temp_14	R. padi_virus-free	0.120584
Temp_14	R. padi_virus-free	0.124688
Temp_14	R. padi_virus-free	0.120192
Temp_14	R. padi_virus-free	0.113237
Temp_14	R. padi_virus-free	0.116959
Temp_14	R. padi_virus-free	0.110583
Temp_14	R. padi_virus-free	0.123077
Temp_14	R. padi_virus-free	0.105719
Temp_14	R. padi_virus-free	0.126823
Temp_14	R. padi_virus-free	0.120106
Temp_14	R. padi_virus-free	0.113623
Temp_14	R. padi_virus-free	0.106191
Temp_14	R. padi_virus-free	0.110156
Temp_14	R. padi_virus-free	0.105932
Temp_14	R. padi_virus-free	0.0927644
Temp_14	R. padi_virus-free	0.103788
Temp_14	R. padi_virus-free	0.106236
Temp_14	R. padi_virus-free	0.111421
Temp_14	R. padi_virus-free	0.113071
Temp_14	R. padi_virus-free	0.11152
Temp_14	R. padi_virus-free	0.117151
Temp_14	R. padi_virus-free	0.124039
Temp_14	R. padi_virus-free	0.113753
Temp_14	R. padi_virus-free	0.118694
Temp_14	R. padi_virus-free	0.102522
Temp_14	R. padi_virus-free	0.112676
Temp_14	R. padi_virus-free	0.103799
Temp_14	R. padi_virus-free	0.114142
Temp_14	R. padi_virus-free	0.125945
Temp_14	R. padi_virus-free	0.13282
Temp_14	R. padi_virus-free	0.123946
Temp_14	R. padi_virus-free	0.116387
Temp_14	R. padi_virus-free	0.103983
Temp_14	R. padi_virus-free	0.101781
Temp_14	R. padi_virus-free	0.104134
Temp_14	R. padi_virus-free	0.104613
Temp_14	R. padi_virus-free	0.119804
Temp_22	R. padi_virus-free	0.410004
Temp_22	R. padi_virus-free	0.361925
Temp_22	R. padi_virus-free	0.303214
Temp_22	R. padi_virus-free	0.460829
Temp_22	R. padi_virus-free	0.284738
Temp_22	R. padi_virus-free	0.296648
Temp_22	R. padi_virus-free	0.286369
Temp_22	R. padi_virus-free	0.413223
Temp_22	R. padi_virus-free	0.312305
Temp_22	R. padi_virus-free	0.338983
Temp_22	R. padi_virus-free	0.255558
Temp_22	R. padi_virus-free	0.289017
Temp_22	R. padi_virus-free	0.325521
Temp_22	R. padi_virus-free	0.304507
Temp_22	R. padi_virus-free	0.294551
Temp_22	R. padi_virus-free	0.311624
Temp_22	R. padi_virus-free	0.314169
Temp_22	R. padi_virus-free	0.250752
Temp_22	R. padi_virus-free	0.303767
Temp_22	R. padi_virus-free	0.269107
Temp_22	R. padi_virus-free	0.235294
Temp_22	R. padi_virus-free	0.307692
Temp_22	R. padi_virus-free	0.249066
Temp_22	R. padi_virus-free	0.279642
Temp_22	R. padi_virus-free	0.231589
Temp_22	R. padi_virus-free	0.249813
Temp_22	R. padi_virus-free	0.238663
Temp_22	R. padi_virus-free	0.212314
Temp_22	R. padi_virus-free	0.248262
Temp_22	R. padi_virus-free	0.217675
Temp_22	R. padi_virus-free	0.221877
Temp_22	R. padi_virus-free	0.213402
Temp_22	R. padi_virus-free	0.328947
Temp_22	R. padi_virus-free	0.358423
Temp_22	R. padi_virus-free	0.432713
Temp_22	R. padi_virus-free	0.4158
Temp_22	R. padi_virus-free	0.406504
Temp_22	R. padi_virus-free	0.323939
Temp_22	R. padi_virus-free	0.349528
Temp_22	R. padi_virus-free	0.328947
Temp_22	R. padi_virus-free	0.34188
Temp_22	R. padi_virus-free	0.397772
Temp_22	R. padi_virus-free	0.321234
Temp_22	R. padi_virus-free	0.250627
Temp_22	R. padi_virus-free	0.282326
Temp_22	R. padi_virus-free	0.23116
Temp_22	R. padi_virus-free	0.224719
Temp_22	R. padi_virus-free	0.506842
Temp_22	R. padi_virus-free	0.27894
Temp_22	R. padi_virus-free	0.269107
Temp_22	R. padi_virus-free	0.283849
Temp_22	R. padi_virus-free	0.27137
Temp_22	R. padi_virus-free	0.30722
Temp_22	R. padi_virus-free	0.297708
Temp_22	R. padi_virus-free	0.288184
Temp_22	R. padi_virus-free	0.233481
Temp_22	R. padi_virus-free	0.294551
Temp_22	R. padi_virus-free	0.328947
Temp_22	R. padi_virus-free	0.307692
Temp_22	R. padi_virus-free	0.327869
Temp_22	R. padi_virus-free	0.323939
Temp_22	R. padi_virus-free	0.286533
Temp_22	R. padi_virus-free	0.283849
Temp_22	R. padi_virus-free	0.305437
Temp_22	R. padi_virus-free	0.327011
Temp_22	R. padi_virus-free	0.334672
Temp_22	R. padi_virus-free	0.297354
Temp_22	R. padi_virus-free	0.285225
Temp_22	R. padi_virus-free	0.248756
Temp_22	R. padi_virus-free	0.334784
Temp_22	R. padi_virus-free	0.289436
Temp_22	R. padi_virus-free	0.372439
Temp_22	R. padi_virus-free	0.309598
Temp_22	R. padi_virus-free	0.326371
Temp_22	R. padi_virus-free	0.227531
Temp_22	R. padi_virus-free	0.363769
Temp_22	R. padi_virus-free	0.237135
Temp_22	R. padi_virus-free	0.22686
Temp_22	R. padi_virus-free	0.232775
Temp_22	R. padi_virus-free	0.203998
Temp_22	R. padi_virus-free	0.357143
Temp_22	R. padi_virus-free	0.363636
Temp_22	R. padi_virus-free	0.326691
Temp_22	R. padi_virus-free	0.339328
Temp_22	R. padi_virus-free	0.387147
Temp_22	R. padi_virus-free	0.35868
Temp_22	R. padi_virus-free	0.392927
Temp_22	R. padi_virus-free	0.220946
Temp_22	R. padi_virus-free	0.39984
Temp_22	R. padi_virus-free	0.26738
Temp_22	R. padi_virus-free	0.348189
Temp_22	R. padi_virus-free	0.529101
Temp_22	R. padi_virus-free	0.460193
Temp_22	R. padi_virus-free	0.392157
Temp_22	R. padi_virus-free	0.411862
Temp_22	R. padi_virus-free	0.227015
Temp_22	R. padi_virus-free	0.214133
Temp_22	R. padi_virus-free	0.227118
Temp_22	R. padi_virus-free	0.255493
Temp_22	R. padi_virus-free	0.23912
Temp_26	R. padi_virus-free	0.217581
Temp_26	R. padi_virus-free	0.240327
Temp_26	R. padi_virus-free	0.176305
Temp_26	R. padi_virus-free	0.255363
Temp_26	R. padi_virus-free	0.231481
Temp_26	R. padi_virus-free	0.240096
Temp_26	R. padi_virus-free	0.23912
Temp_26	R. padi_virus-free	0.213858
Temp_26	R. padi_virus-free	0.220848
Temp_26	R. padi_virus-free	0.240558
Temp_26	R. padi_virus-free	0.171969
Temp_26	R. padi_virus-free	0.248262
Temp_26	R. padi_virus-free	0.236128
Temp_26	R. padi_virus-free	0.224165
Temp_26	R. padi_virus-free	0.218579
Temp_26	R. padi_virus-free	0.248262
Temp_26	R. padi_virus-free	0.228833
Temp_26	R. padi_virus-free	0.173551
Temp_26	R. padi_virus-free	0.189251
Temp_26	R. padi_virus-free	0.180148
Temp_26	R. padi_virus-free	0.156323
Temp_26	R. padi_virus-free	0.240964
Temp_26	R. padi_virus-free	0.161708
Temp_26	R. padi_virus-free	0.225378
Temp_26	R. padi_virus-free	0.150376
Temp_26	R. padi_virus-free	0.158353
Temp_26	R. padi_virus-free	0.159236
Temp_26	R. padi_virus-free	0.151676
Temp_26	R. padi_virus-free	0.161134
Temp_26	R. padi_virus-free	0.15647
Temp_26	R. padi_virus-free	0.160436
Temp_26	R. padi_virus-free	0.14708
Temp_26	R. padi_virus-free	0.228571
Temp_26	R. padi_virus-free	0.260078
Temp_26	R. padi_virus-free	0.233427
Temp_26	R. padi_virus-free	0.269179
Temp_26	R. padi_virus-free	0.279018
Temp_26	R. padi_virus-free	0.223214
Temp_26	R. padi_virus-free	0.266312
Temp_26	R. padi_virus-free	0.239464
Temp_26	R. padi_virus-free	0.255558
Temp_26	R. padi_virus-free	0.269906
Temp_26	R. padi_virus-free	0.236128
Temp_26	R. padi_virus-free	0.218341
Temp_26	R. padi_virus-free	0.252717
Temp_26	R. padi_virus-free	0.155328
Temp_26	R. padi_virus-free	0.158856
Temp_26	R. padi_virus-free	0.283527
Temp_26	R. padi_virus-free	0.208768
Temp_26	R. padi_virus-free	0.217723
Temp_26	R. padi_virus-free	0.215517
Temp_26	R. padi_virus-free	0.218103
Temp_26	R. padi_virus-free	0.220313
Temp_26	R. padi_virus-free	0.245098
Temp_26	R. padi_virus-free	0.248571
Temp_26	R. padi_virus-free	0.166472
Temp_26	R. padi_virus-free	0.246305
Temp_26	R. padi_virus-free	0.234852
Temp_26	R. padi_virus-free	0.217486
Temp_26	R. padi_virus-free	0.242131
Temp_26	R. padi_virus-free	0.237756
Temp_26	R. padi_virus-free	0.2331
Temp_26	R. padi_virus-free	0.238209
Temp_26	R. padi_virus-free	0.222717
Temp_26	R. padi_virus-free	0.220507
Temp_26	R. padi_virus-free	0.232883
Temp_26	R. padi_virus-free	0.240964
Temp_26	R. padi_virus-free	0.209205
Temp_26	R. padi_virus-free	0.174856
Temp_26	R. padi_virus-free	0.252334
Temp_26	R. padi_virus-free	0.248385
Temp_26	R. padi_virus-free	0.270124
Temp_26	R. padi_virus-free	0.224215
Temp_26	R. padi_virus-free	0.231214
Temp_26	R. padi_virus-free	0.160901
Temp_26	R. padi_virus-free	0.236183
Temp_26	R. padi_virus-free	0.162101
Temp_26	R. padi_virus-free	0.156986
Temp_26	R. padi_virus-free	0.154226
Temp_26	R. padi_virus-free	0.150989
Temp_26	R. padi_virus-free	0.269034
Temp_26	R. padi_virus-free	0.271739
Temp_26	R. padi_virus-free	0.240964
Temp_26	R. padi_virus-free	0.258732
Temp_26	R. padi_virus-free	0.28169
Temp_26	R. padi_virus-free	0.234028
Temp_26	R. padi_virus-free	0.239234
Temp_26	R. padi_virus-free	0.157406
Temp_26	R. padi_virus-free	0.252525
Temp_26	R. padi_virus-free	0.23912
Temp_26	R. padi_virus-free	0.246914
Temp_26	R. padi_virus-free	0.336022
Temp_26	R. padi_virus-free	0.251572
Temp_26	R. padi_virus-free	0.266667
Temp_26	R. padi_virus-free	0.244978
Temp_26	R. padi_virus-free	0.15921
Temp_26	R. padi_virus-free	0.153492
Temp_26	R. padi_virus-free	0.155618
Temp_26	R. padi_virus-free	0.156446
Temp_26	R. padi_virus-free	0.154154
Temp_18	R. padi_virus-free	0.176025
Temp_18	R. padi_virus-free	0.156446
Temp_18	R. padi_virus-free	0.128932
Temp_18	R. padi_virus-free	0.180865
Temp_18	R. padi_virus-free	0.122956
Temp_18	R. padi_virus-free	0.135925
Temp_18	R. padi_virus-free	0.138389
Temp_18	R. padi_virus-free	0.169348
Temp_18	R. padi_virus-free	0.126566
Temp_18	R. padi_virus-free	0.181324
Temp_18	R. padi_virus-free	0.111645
Temp_18	R. padi_virus-free	0.12596
Temp_18	R. padi_virus-free	0.136036
Temp_18	R. padi_virus-free	0.126711
Temp_18	R. padi_virus-free	0.133601
Temp_18	R. padi_virus-free	0.131718
Temp_18	R. padi_virus-free	0.140667
Temp_18	R. padi_virus-free	0.121729
Temp_18	R. padi_virus-free	0.128172
Temp_18	R. padi_virus-free	0.124301
Temp_18	R. padi_virus-free	0.105955
Temp_18	R. padi_virus-free	0.140984
Temp_18	R. padi_virus-free	0.123047
Temp_18	R. padi_virus-free	0.168634
Temp_18	R. padi_virus-free	0.116618
Temp_18	R. padi_virus-free	0.119133
Temp_18	R. padi_virus-free	0.119389
Temp_18	R. padi_virus-free	0.11919
Temp_18	R. padi_virus-free	0.116645
Temp_18	R. padi_virus-free	0.115048
Temp_18	R. padi_virus-free	0.120627
Temp_18	R. padi_virus-free	0.114207
Temp_18	R. padi_virus-free	0.157604
Temp_18	R. padi_virus-free	0.148412
Temp_18	R. padi_virus-free	0.161473
Temp_18	R. padi_virus-free	0.149678
Temp_18	R. padi_virus-free	0.144613
Temp_18	R. padi_virus-free	0.132873
Temp_18	R. padi_virus-free	0.125597
Temp_18	R. padi_virus-free	0.119005
Temp_18	R. padi_virus-free	0.124208
Temp_18	R. padi_virus-free	0.12955
Temp_18	R. padi_virus-free	0.115835
Temp_18	R. padi_virus-free	0.117357
Temp_18	R. padi_virus-free	0.141603
Temp_18	R. padi_virus-free	0.120091
Temp_18	R. padi_virus-free	0.121714
Temp_18	R. padi_virus-free	0.172592
Temp_18	R. padi_virus-free	0.134608
Temp_18	R. padi_virus-free	0.127698
Temp_18	R. padi_virus-free	0.132048
Temp_18	R. padi_virus-free	0.131027
Temp_18	R. padi_virus-free	0.128999
Temp_18	R. padi_virus-free	0.131527
Temp_18	R. padi_virus-free	0.129216
Temp_18	R. padi_virus-free	0.124626
Temp_18	R. padi_virus-free	0.13245
Temp_18	R. padi_virus-free	0.132415
Temp_18	R. padi_virus-free	0.132153
Temp_18	R. padi_virus-free	0.134626
Temp_18	R. padi_virus-free	0.136314
Temp_18	R. padi_virus-free	0.126119
Temp_18	R. padi_virus-free	0.138408
Temp_18	R. padi_virus-free	0.139005
Temp_18	R. padi_virus-free	0.135704
Temp_18	R. padi_virus-free	0.142674
Temp_18	R. padi_virus-free	0.133476
Temp_18	R. padi_virus-free	0.131354
Temp_18	R. padi_virus-free	0.120453
Temp_18	R. padi_virus-free	0.136017
Temp_18	R. padi_virus-free	0.119119
Temp_18	R. padi_virus-free	0.131079
Temp_18	R. padi_virus-free	0.133994
Temp_18	R. padi_virus-free	0.130941
Temp_18	R. padi_virus-free	0.111235
Temp_18	R. padi_virus-free	0.125266
Temp_18	R. padi_virus-free	0.120569
Temp_18	R. padi_virus-free	0.11798
Temp_18	R. padi_virus-free	0.116279
Temp_18	R. padi_virus-free	0.119775
Temp_18	R. padi_virus-free	0.13132
Temp_18	R. padi_virus-free	0.132644
Temp_18	R. padi_virus-free	0.128966
Temp_18	R. padi_virus-free	0.130022
Temp_18	R. padi_virus-free	0.135428
Temp_18	R. padi_virus-free	0.132784
Temp_18	R. padi_virus-free	0.135759
Temp_18	R. padi_virus-free	0.117247
Temp_18	R. padi_virus-free	0.132873
Temp_18	R. padi_virus-free	0.11919
Temp_18	R. padi_virus-free	0.13312
Temp_18	R. padi_virus-free	0.14806
Temp_18	R. padi_virus-free	0.146563
Temp_18	R. padi_virus-free	0.136073
Temp_18	R. padi_virus-free	0.141243
Temp_18	R. padi_virus-free	0.119161
Temp_18	R. padi_virus-free	0.120409
Temp_18	R. padi_virus-free	0.116632
Temp_18	R. padi_virus-free	0.117357
Temp_18	R. padi_virus-free	0.139237
Temp_30	R. padi_virus-free	0.217581
Temp_30	R. padi_virus-free	0.240327
Temp_30	R. padi_virus-free	0.176305
Temp_30	R. padi_virus-free	0.255363
Temp_30	R. padi_virus-free	0.231481
Temp_30	R. padi_virus-free	0.240096
Temp_30	R. padi_virus-free	0.23912
Temp_30	R. padi_virus-free	0.213858
Temp_30	R. padi_virus-free	0.220848
Temp_30	R. padi_virus-free	0.240558
Temp_30	R. padi_virus-free	0.171969
Temp_30	R. padi_virus-free	0.248262
Temp_30	R. padi_virus-free	0.236128
Temp_30	R. padi_virus-free	0.224165
Temp_30	R. padi_virus-free	0.218579
Temp_30	R. padi_virus-free	0.248262
Temp_30	R. padi_virus-free	0.228833
Temp_30	R. padi_virus-free	0.173551
Temp_30	R. padi_virus-free	0.189251
Temp_30	R. padi_virus-free	0.180148
Temp_30	R. padi_virus-free	0.156323
Temp_30	R. padi_virus-free	0.240964
Temp_30	R. padi_virus-free	0.161708
Temp_30	R. padi_virus-free	0.225378
Temp_30	R. padi_virus-free	0.150376
Temp_30	R. padi_virus-free	0.158353
Temp_30	R. padi_virus-free	0.159236
Temp_30	R. padi_virus-free	0.151676
Temp_30	R. padi_virus-free	0.161134
Temp_30	R. padi_virus-free	0.15647
Temp_30	R. padi_virus-free	0.160436
Temp_30	R. padi_virus-free	0.14708
Temp_30	R. padi_virus-free	0.228571
Temp_30	R. padi_virus-free	0.260078
Temp_30	R. padi_virus-free	0.233427
Temp_30	R. padi_virus-free	0.269179
Temp_30	R. padi_virus-free	0.279018
Temp_30	R. padi_virus-free	0.223214
Temp_30	R. padi_virus-free	0.266312
Temp_30	R. padi_virus-free	0.239464
Temp_30	R. padi_virus-free	0.255558
Temp_30	R. padi_virus-free	0.269906
Temp_30	R. padi_virus-free	0.236128
Temp_30	R. padi_virus-free	0.218341
Temp_30	R. padi_virus-free	0.252717
Temp_30	R. padi_virus-free	0.155328
Temp_30	R. padi_virus-free	0.158856
Temp_30	R. padi_virus-free	0.283527
Temp_30	R. padi_virus-free	0.208768
Temp_30	R. padi_virus-free	0.217723
Temp_30	R. padi_virus-free	0.215517
Temp_30	R. padi_virus-free	0.218103
Temp_30	R. padi_virus-free	0.220313
Temp_30	R. padi_virus-free	0.245098
Temp_30	R. padi_virus-free	0.248571
Temp_30	R. padi_virus-free	0.166472
Temp_30	R. padi_virus-free	0.246305
Temp_30	R. padi_virus-free	0.234852
Temp_30	R. padi_virus-free	0.217486
Temp_30	R. padi_virus-free	0.242131
Temp_30	R. padi_virus-free	0.237756
Temp_30	R. padi_virus-free	0.2331
Temp_30	R. padi_virus-free	0.238209
Temp_30	R. padi_virus-free	0.222717
Temp_30	R. padi_virus-free	0.220507
Temp_30	R. padi_virus-free	0.232883
Temp_30	R. padi_virus-free	0.240964
Temp_30	R. padi_virus-free	0.209205
Temp_30	R. padi_virus-free	0.174856
Temp_30	R. padi_virus-free	0.252334
Temp_30	R. padi_virus-free	0.248385
Temp_30	R. padi_virus-free	0.270124
Temp_30	R. padi_virus-free	0.224215
Temp_30	R. padi_virus-free	0.231214
Temp_30	R. padi_virus-free	0.160901
Temp_30	R. padi_virus-free	0.236183
Temp_30	R. padi_virus-free	0.162101
Temp_30	R. padi_virus-free	0.156986
Temp_30	R. padi_virus-free	0.154226
Temp_30	R. padi_virus-free	0.150989
Temp_30	R. padi_virus-free	0.269034
Temp_30	R. padi_virus-free	0.271739
Temp_30	R. padi_virus-free	0.240964
Temp_30	R. padi_virus-free	0.258732
Temp_30	R. padi_virus-free	0.28169
Temp_30	R. padi_virus-free	0.234028
Temp_30	R. padi_virus-free	0.239234
Temp_30	R. padi_virus-free	0.157406
Temp_30	R. padi_virus-free	0.252525
Temp_30	R. padi_virus-free	0.23912
Temp_30	R. padi_virus-free	0.246914
Temp_30	R. padi_virus-free	0.336022
Temp_30	R. padi_virus-free	0.251572
Temp_30	R. padi_virus-free	0.266667
Temp_30	R. padi_virus-free	0.244978
Temp_30	R. padi_virus-free	0.15921
Temp_30	R. padi_virus-free	0.153492
Temp_30	R. padi_virus-free	0.155618
Temp_30	R. padi_virus-free	0.156446
Temp_30	R. padi_virus-free	0.154154
Temp_35	R. padi_virus-free	0.102955
Temp_35	R. padi_virus-free	0
Temp_35	R. padi_virus-free	0.0579777
Temp_35	R. padi_virus-free	0
Temp_35	R. padi_virus-free	0
Temp_35	R. padi_virus-free	0.107759
Temp_35	R. padi_virus-free	0.0833125
Temp_35	R. padi_virus-free	0.105541
Temp_35	R. padi_virus-free	0
Temp_35	R. padi_virus-free	0.0685683
Temp_35	R. padi_virus-free	0
Temp_35	R. padi_virus-free	0.10784
Temp_35	R. padi_virus-free	0.0728597
Temp_35	R. padi_virus-free	0.109016
Temp_35	R. padi_virus-free	0
Temp_35	R. padi_virus-free	0.0579542
Temp_35	R. padi_virus-free	0.0913659
Temp_35	R. padi_virus-free	0.092302
Temp_35	R. padi_virus-free	0.101574
Temp_35	R. padi_virus-free	0.0992753
Temp_35	R. padi_virus-free	0
Temp_35	R. padi_virus-free	0.100422
Temp_35	R. padi_virus-free	0
Temp_35	R. padi_virus-free	0.0777363
Temp_35	R. padi_virus-free	0.0931966
Temp_35	R. padi_virus-free	0
Temp_35	R. padi_virus-free	0.101492
Temp_35	R. padi_virus-free	0
Temp_35	R. padi_virus-free	0.0862887
Temp_35	R. padi_virus-free	0.108684
Temp_35	R. padi_virus-free	0.0914913
Temp_35	R. padi_virus-free	0
Temp_35	R. padi_virus-free	0.103788
Temp_35	R. padi_virus-free	0.0766284
Temp_35	R. padi_virus-free	0.107009
Temp_35	R. padi_virus-free	0
Temp_35	R. padi_virus-free	0.0788022
Temp_35	R. padi_virus-free	0.0740138
Temp_35	R. padi_virus-free	0.0904486
Temp_35	R. padi_virus-free	0
Temp_35	R. padi_virus-free	0.0815195
Temp_35	R. padi_virus-free	0.108696
Temp_35	R. padi_virus-free	0
Temp_35	R. padi_virus-free	0.110387
Temp_35	R. padi_virus-free	0.0741565
Temp_35	R. padi_virus-free	0
Temp_35	R. padi_virus-free	0.102722
Temp_35	R. padi_virus-free	0
Temp_35	R. padi_virus-free	0.110217
Temp_35	R. padi_virus-free	0.102501
Temp_35	R. padi_virus-free	0.0835771
Temp_35	R. padi_virus-free	0
Temp_35	R. padi_virus-free	0
Temp_35	R. padi_virus-free	0.101502
Temp_35	R. padi_virus-free	0.09993
Temp_35	R. padi_virus-free	0
Temp_35	R. padi_virus-free	0.107712
Temp_35	R. padi_virus-free	0.109254
Temp_35	R. padi_virus-free	0.0713419
Temp_35	R. padi_virus-free	0.0788395
Temp_35	R. padi_virus-free	0.0835143
Temp_35	R. padi_virus-free	0.109016
Temp_35	R. padi_virus-free	0.110059
Temp_35	R. padi_virus-free	0
Temp_35	R. padi_virus-free	0.106519
Temp_35	R. padi_virus-free	0.109409
Temp_35	R. padi_virus-free	0.107991
Temp_35	R. padi_virus-free	0.0807885
Temp_35	R. padi_virus-free	0
Temp_35	R. padi_virus-free	0.111707
Temp_35	R. padi_virus-free	0.0715564
Temp_35	R. padi_virus-free	0.112956
Temp_35	R. padi_virus-free	0
Temp_35	R. padi_virus-free	0.083022
Temp_35	R. padi_virus-free	0
Temp_35	R. padi_virus-free	0
Temp_35	R. padi_virus-free	0
Temp_35	R. padi_virus-free	0
Temp_35	R. padi_virus-free	0
Temp_35	R. padi_virus-free	0
Temp_35	R. padi_virus-free	0.0781616
Temp_35	R. padi_virus-free	0.0920556
Temp_35	R. padi_virus-free	0.0712708
Temp_35	R. padi_virus-free	0.0866626
Temp_35	R. padi_virus-free	0.0784314
Temp_35	R. padi_virus-free	0.0721293
Temp_35	R. padi_virus-free	0.0736377
Temp_35	R. padi_virus-free	0
Temp_35	R. padi_virus-free	0.0732601
Temp_35	R. padi_virus-free	0.0627746
Temp_35	R. padi_virus-free	0.0747272
Temp_35	R. padi_virus-free	0.0778877
Temp_35	R. padi_virus-free	0.0727537
Temp_35	R. padi_virus-free	0.0674354
Temp_35	R. padi_virus-free	0.0735673
Temp_35	R. padi_virus-free	0
Temp_35	R. padi_virus-free	0
Temp_35	R. padi_virus-free	0
Temp_35	R. padi_virus-free	0
Temp_35	R. padi_virus-free	0
Temp_14	R. maidis_BYDV-RMV	0.232288
Temp_14	R. maidis_BYDV-RMV	0.327869
Temp_14	R. maidis_BYDV-RMV	0.245881
Temp_14	R. maidis_BYDV-RMV	0.212857
Temp_14	R. maidis_BYDV-RMV	0.228571
Temp_14	R. maidis_BYDV-RMV	0.220946
Temp_14	R. maidis_BYDV-RMV	0.234852
Temp_14	R. maidis_BYDV-RMV	0.248571
Temp_14	R. maidis_BYDV-RMV	0.218007
Temp_14	R. maidis_BYDV-RMV	0.241604
Temp_14	R. maidis_BYDV-RMV	0.228415
Temp_14	R. maidis_BYDV-RMV	0.231481
Temp_14	R. maidis_BYDV-RMV	0.240096
Temp_14	R. maidis_BYDV-RMV	0.228363
Temp_14	R. maidis_BYDV-RMV	0.226193
Temp_14	R. maidis_BYDV-RMV	0.229885
Temp_14	R. maidis_BYDV-RMV	0.233863
Temp_14	R. maidis_BYDV-RMV	0.254842
Temp_14	R. maidis_BYDV-RMV	0.238777
Temp_14	R. maidis_BYDV-RMV	0.239521
Temp_14	R. maidis_BYDV-RMV	0.248385
Temp_14	R. maidis_BYDV-RMV	0.217912
Temp_14	R. maidis_BYDV-RMV	0.240964
Temp_14	R. maidis_BYDV-RMV	0.232883
Temp_14	R. maidis_BYDV-RMV	0.237925
Temp_14	R. maidis_BYDV-RMV	0.239521
Temp_14	R. maidis_BYDV-RMV	0.261849
Temp_14	R. maidis_BYDV-RMV	0.233318
Temp_14	R. maidis_BYDV-RMV	0.23175
Temp_14	R. maidis_BYDV-RMV	0.219202
Temp_14	R. maidis_BYDV-RMV	0.226347
Temp_14	R. maidis_BYDV-RMV	0.22041
Temp_14	R. maidis_BYDV-RMV	0.234467
Temp_14	R. maidis_BYDV-RMV	0.243665
Temp_14	R. maidis_BYDV-RMV	0.22805
Temp_14	R. maidis_BYDV-RMV	0.232504
Temp_14	R. maidis_BYDV-RMV	0.246914
Temp_14	R. maidis_BYDV-RMV	0.22748
Temp_14	R. maidis_BYDV-RMV	0.237473
Temp_14	R. maidis_BYDV-RMV	0.218579
Temp_14	R. maidis_BYDV-RMV	0.2079
Temp_14	R. maidis_BYDV-RMV	0.254647
Temp_14	R. maidis_BYDV-RMV	0.224266
Temp_14	R. maidis_BYDV-RMV	0.248818
Temp_14	R. maidis_BYDV-RMV	0.260078
Temp_14	R. maidis_BYDV-RMV	0.245881
Temp_14	R. maidis_BYDV-RMV	0.221092
Temp_14	R. maidis_BYDV-RMV	0.238777
Temp_14	R. maidis_BYDV-RMV	0.224871
Temp_14	R. maidis_BYDV-RMV	0.239923
Temp_14	R. maidis_BYDV-RMV	0.240385
Temp_14	R. maidis_BYDV-RMV	0.22604
Temp_14	R. maidis_BYDV-RMV	0.231214
Temp_14	R. maidis_BYDV-RMV	0.229938
Temp_14	R. maidis_BYDV-RMV	0.240616
Temp_14	R. maidis_BYDV-RMV	0.223314
Temp_14	R. maidis_BYDV-RMV	0.230787
Temp_14	R. maidis_BYDV-RMV	0.238379
Temp_14	R. maidis_BYDV-RMV	0.248756
Temp_14	R. maidis_BYDV-RMV	0.233046
Temp_14	R. maidis_BYDV-RMV	0.23663
Temp_14	R. maidis_BYDV-RMV	0.233973
Temp_14	R. maidis_BYDV-RMV	0.249004
Temp_14	R. maidis_BYDV-RMV	0.220459
Temp_14	R. maidis_BYDV-RMV	0.225989
Temp_14	R. maidis_BYDV-RMV	0.244858
Temp_14	R. maidis_BYDV-RMV	0.230256
Temp_14	R. maidis_BYDV-RMV	0.222965
Temp_14	R. maidis_BYDV-RMV	0.218293
Temp_14	R. maidis_BYDV-RMV	0.238152
Temp_14	R. maidis_BYDV-RMV	0.244678
Temp_14	R. maidis_BYDV-RMV	0.250125
Temp_14	R. maidis_BYDV-RMV	0.218531
Temp_14	R. maidis_BYDV-RMV	0.225581
Temp_14	R. maidis_BYDV-RMV	0.243191
Temp_14	R. maidis_BYDV-RMV	0.232072
Temp_14	R. maidis_BYDV-RMV	0.209336
Temp_14	R. maidis_BYDV-RMV	0.218245
Temp_14	R. maidis_BYDV-RMV	0.23175
Temp_14	R. maidis_BYDV-RMV	0.22237
Temp_14	R. maidis_BYDV-RMV	0.221729
Temp_14	R. maidis_BYDV-RMV	0.240211
Temp_14	R. maidis_BYDV-RMV	0.215054
Temp_14	R. maidis_BYDV-RMV	0.203046
Temp_14	R. maidis_BYDV-RMV	0.219394
Temp_14	R. maidis_BYDV-RMV	0.224921
Temp_14	R. maidis_BYDV-RMV	0.226244
Temp_14	R. maidis_BYDV-RMV	0.211685
Temp_14	R. maidis_BYDV-RMV	0.220653
Temp_14	R. maidis_BYDV-RMV	0.241138
Temp_14	R. maidis_BYDV-RMV	0.225581
Temp_14	R. maidis_BYDV-RMV	0.219635
Temp_14	R. maidis_BYDV-RMV	0.238322
Temp_14	R. maidis_BYDV-RMV	0.249626
Temp_14	R. maidis_BYDV-RMV	0.22119
Temp_14	R. maidis_BYDV-RMV	0.207684
Temp_14	R. maidis_BYDV-RMV	0.228154
Temp_14	R. maidis_BYDV-RMV	0.222272
Temp_14	R. maidis_BYDV-RMV	0.21796
Temp_14	R. maidis_BYDV-RMV	0.212224
Temp_22	R. maidis_BYDV-RMV	0.266809
Temp_22	R. maidis_BYDV-RMV	0.425713
Temp_22	R. maidis_BYDV-RMV	0.259875
Temp_22	R. maidis_BYDV-RMV	0.287853
Temp_22	R. maidis_BYDV-RMV	0.363769
Temp_22	R. maidis_BYDV-RMV	0.340368
Temp_22	R. maidis_BYDV-RMV	0.36324
Temp_22	R. maidis_BYDV-RMV	0.278552
Temp_22	R. maidis_BYDV-RMV	0.266738
Temp_22	R. maidis_BYDV-RMV	0.363636
Temp_22	R. maidis_BYDV-RMV	0.256805
Temp_22	R. maidis_BYDV-RMV	0.289101
Temp_22	R. maidis_BYDV-RMV	0.27972
Temp_22	R. maidis_BYDV-RMV	0.286533
Temp_22	R. maidis_BYDV-RMV	0.270709
Temp_22	R. maidis_BYDV-RMV	0.251572
Temp_22	R. maidis_BYDV-RMV	0.275634
Temp_22	R. maidis_BYDV-RMV	0.294464
Temp_22	R. maidis_BYDV-RMV	0.266028
Temp_22	R. maidis_BYDV-RMV	0.282247
Temp_22	R. maidis_BYDV-RMV	0.362056
Temp_22	R. maidis_BYDV-RMV	0.25227
Temp_22	R. maidis_BYDV-RMV	0.291375
Temp_22	R. maidis_BYDV-RMV	0.267165
Temp_22	R. maidis_BYDV-RMV	0.289855
Temp_22	R. maidis_BYDV-RMV	0.267451
Temp_22	R. maidis_BYDV-RMV	0.261438
Temp_22	R. maidis_BYDV-RMV	0.272183
Temp_22	R. maidis_BYDV-RMV	0.281057
Temp_22	R. maidis_BYDV-RMV	0.266951
Temp_22	R. maidis_BYDV-RMV	0.25974
Temp_22	R. maidis_BYDV-RMV	0.289101
Temp_22	R. maidis_BYDV-RMV	0.296472
Temp_22	R. maidis_BYDV-RMV	0.267237
Temp_22	R. maidis_BYDV-RMV	0.267308
Temp_22	R. maidis_BYDV-RMV	0.259
Temp_22	R. maidis_BYDV-RMV	0.269034
Temp_22	R. maidis_BYDV-RMV	0.262261
Temp_22	R. maidis_BYDV-RMV	0.264901
Temp_22	R. maidis_BYDV-RMV	0.280741
Temp_22	R. maidis_BYDV-RMV	0.26738
Temp_22	R. maidis_BYDV-RMV	0.295334
Temp_22	R. maidis_BYDV-RMV	0.30349
Temp_22	R. maidis_BYDV-RMV	0.287109
Temp_22	R. maidis_BYDV-RMV	0.256805
Temp_22	R. maidis_BYDV-RMV	0.294811
Temp_22	R. maidis_BYDV-RMV	0.28777
Temp_22	R. maidis_BYDV-RMV	0.259403
Temp_22	R. maidis_BYDV-RMV	0.310174
Temp_22	R. maidis_BYDV-RMV	0.289101
Temp_22	R. maidis_BYDV-RMV	0.269034
Temp_22	R. maidis_BYDV-RMV	0.258198
Temp_22	R. maidis_BYDV-RMV	0.281294
Temp_22	R. maidis_BYDV-RMV	0.269324
Temp_22	R. maidis_BYDV-RMV	0.29577
Temp_22	R. maidis_BYDV-RMV	0.318471
Temp_22	R. maidis_BYDV-RMV	0.323834
Temp_22	R. maidis_BYDV-RMV	0.261917
Temp_22	R. maidis_BYDV-RMV	0.270197
Temp_22	R. maidis_BYDV-RMV	0.260281
Temp_22	R. maidis_BYDV-RMV	0.259875
Temp_22	R. maidis_BYDV-RMV	0.26462
Temp_22	R. maidis_BYDV-RMV	0.287853
Temp_22	R. maidis_BYDV-RMV	0.260078
Temp_22	R. maidis_BYDV-RMV	0.2849
Temp_22	R. maidis_BYDV-RMV	0.259875
Temp_22	R. maidis_BYDV-RMV	0.322269
Temp_22	R. maidis_BYDV-RMV	0.290023
Temp_22	R. maidis_BYDV-RMV	0.269034
Temp_22	R. maidis_BYDV-RMV	0.265957
Temp_22	R. maidis_BYDV-RMV	0.270197
Temp_22	R. maidis_BYDV-RMV	0.275558
Temp_22	R. maidis_BYDV-RMV	0.295421
Temp_22	R. maidis_BYDV-RMV	0.330251
Temp_22	R. maidis_BYDV-RMV	0.300391
Temp_22	R. maidis_BYDV-RMV	0.257931
Temp_22	R. maidis_BYDV-RMV	0.246184
Temp_22	R. maidis_BYDV-RMV	0.269906
Temp_22	R. maidis_BYDV-RMV	0.283366
Temp_22	R. maidis_BYDV-RMV	0.326584
Temp_22	R. maidis_BYDV-RMV	0.30248
Temp_22	R. maidis_BYDV-RMV	0.257865
Temp_22	R. maidis_BYDV-RMV	0.265463
Temp_22	R. maidis_BYDV-RMV	0.285063
Temp_22	R. maidis_BYDV-RMV	0.283206
Temp_22	R. maidis_BYDV-RMV	0.284172
Temp_22	R. maidis_BYDV-RMV	0.275938
Temp_22	R. maidis_BYDV-RMV	0.256542
Temp_22	R. maidis_BYDV-RMV	0.266738
Temp_22	R. maidis_BYDV-RMV	0.27571
Temp_22	R. maidis_BYDV-RMV	0.256871
Temp_22	R. maidis_BYDV-RMV	0.362976
Temp_22	R. maidis_BYDV-RMV	0.255167
Temp_22	R. maidis_BYDV-RMV	0.233645
Temp_22	R. maidis_BYDV-RMV	0.323102
Temp_22	R. maidis_BYDV-RMV	0.27894
Temp_22	R. maidis_BYDV-RMV	0.285633
Temp_22	R. maidis_BYDV-RMV	0.261986
Temp_22	R. maidis_BYDV-RMV	0.245519
Temp_22	R. maidis_BYDV-RMV	0.266099
Temp_26	R. maidis_BYDV-RMV	0.25974
Temp_26	R. maidis_BYDV-RMV	0.259067
Temp_26	R. maidis_BYDV-RMV	0.247954
Temp_26	R. maidis_BYDV-RMV	0.257136
Temp_26	R. maidis_BYDV-RMV	0.267023
Temp_26	R. maidis_BYDV-RMV	0.279877
Temp_26	R. maidis_BYDV-RMV	0.248201
Temp_26	R. maidis_BYDV-RMV	0.258331
Temp_26	R. maidis_BYDV-RMV	0.245761
Temp_26	R. maidis_BYDV-RMV	0.248756
Temp_26	R. maidis_BYDV-RMV	0.242131
Temp_26	R. maidis_BYDV-RMV	0.251067
Temp_26	R. maidis_BYDV-RMV	0.250063
Temp_26	R. maidis_BYDV-RMV	0.249004
Temp_26	R. maidis_BYDV-RMV	0.244021
Temp_26	R. maidis_BYDV-RMV	0.236239
Temp_26	R. maidis_BYDV-RMV	0.24564
Temp_26	R. maidis_BYDV-RMV	0.256476
Temp_26	R. maidis_BYDV-RMV	0.247219
Temp_26	R. maidis_BYDV-RMV	0.248571
Temp_26	R. maidis_BYDV-RMV	0.247219
Temp_26	R. maidis_BYDV-RMV	0.248201
Temp_26	R. maidis_BYDV-RMV	0.268384
Temp_26	R. maidis_BYDV-RMV	0.246609
Temp_26	R. maidis_BYDV-RMV	0.263922
Temp_26	R. maidis_BYDV-RMV	0.247893
Temp_26	R. maidis_BYDV-RMV	0.237643
Temp_26	R. maidis_BYDV-RMV	0.247158
Temp_26	R. maidis_BYDV-RMV	0.261849
Temp_26	R. maidis_BYDV-RMV	0.248262
Temp_26	R. maidis_BYDV-RMV	0.238152
Temp_26	R. maidis_BYDV-RMV	0.259403
Temp_26	R. maidis_BYDV-RMV	0.267881
Temp_26	R. maidis_BYDV-RMV	0.248201
Temp_26	R. maidis_BYDV-RMV	0.241255
Temp_26	R. maidis_BYDV-RMV	0.239006
Temp_26	R. maidis_BYDV-RMV	0.247831
Temp_26	R. maidis_BYDV-RMV	0.217723
Temp_26	R. maidis_BYDV-RMV	0.245459
Temp_26	R. maidis_BYDV-RMV	0.255102
Temp_26	R. maidis_BYDV-RMV	0.24564
Temp_26	R. maidis_BYDV-RMV	0.246548
Temp_26	R. maidis_BYDV-RMV	0.271444
Temp_26	R. maidis_BYDV-RMV	0.255363
Temp_26	R. maidis_BYDV-RMV	0.246609
Temp_26	R. maidis_BYDV-RMV	0.255102
Temp_26	R. maidis_BYDV-RMV	0.252781
Temp_26	R. maidis_BYDV-RMV	0.248447
Temp_26	R. maidis_BYDV-RMV	0.269324
Temp_26	R. maidis_BYDV-RMV	0.262812
Temp_26	R. maidis_BYDV-RMV	0.244559
Temp_26	R. maidis_BYDV-RMV	0.244081
Temp_26	R. maidis_BYDV-RMV	0.259538
Temp_26	R. maidis_BYDV-RMV	0.228102
Temp_26	R. maidis_BYDV-RMV	0.246366
Temp_26	R. maidis_BYDV-RMV	0.284981
Temp_26	R. maidis_BYDV-RMV	0.272183
Temp_26	R. maidis_BYDV-RMV	0.235128
Temp_26	R. maidis_BYDV-RMV	0.244559
Temp_26	R. maidis_BYDV-RMV	0.248694
Temp_26	R. maidis_BYDV-RMV	0.235849
Temp_26	R. maidis_BYDV-RMV	0.246002
Temp_26	R. maidis_BYDV-RMV	0.256542
Temp_26	R. maidis_BYDV-RMV	0.2457
Temp_26	R. maidis_BYDV-RMV	0.261165
Temp_26	R. maidis_BYDV-RMV	0.246914
Temp_26	R. maidis_BYDV-RMV	0.275634
Temp_26	R. maidis_BYDV-RMV	0.26295
Temp_26	R. maidis_BYDV-RMV	0.249066
Temp_26	R. maidis_BYDV-RMV	0.252653
Temp_26	R. maidis_BYDV-RMV	0.248447
Temp_26	R. maidis_BYDV-RMV	0.261301
Temp_26	R. maidis_BYDV-RMV	0.263644
Temp_26	R. maidis_BYDV-RMV	0.276702
Temp_26	R. maidis_BYDV-RMV	0.261165
Temp_26	R. maidis_BYDV-RMV	0.248077
Temp_26	R. maidis_BYDV-RMV	0.222469
Temp_26	R. maidis_BYDV-RMV	0.229938
Temp_26	R. maidis_BYDV-RMV	0.228206
Temp_26	R. maidis_BYDV-RMV	0.218675
Temp_26	R. maidis_BYDV-RMV	0.220751
Temp_26	R. maidis_BYDV-RMV	0.217723
Temp_26	R. maidis_BYDV-RMV	0.246002
Temp_26	R. maidis_BYDV-RMV	0.233427
Temp_26	R. maidis_BYDV-RMV	0.258331
Temp_26	R. maidis_BYDV-RMV	0.252207
Temp_26	R. maidis_BYDV-RMV	0.237192
Temp_26	R. maidis_BYDV-RMV	0.221877
Temp_26	R. maidis_BYDV-RMV	0.23116
Temp_26	R. maidis_BYDV-RMV	0.241838
Temp_26	R. maidis_BYDV-RMV	0.227998
Temp_26	R. maidis_BYDV-RMV	0.266738
Temp_26	R. maidis_BYDV-RMV	0.218293
Temp_26	R. maidis_BYDV-RMV	0.212179
Temp_26	R. maidis_BYDV-RMV	0.269978
Temp_26	R. maidis_BYDV-RMV	0.24558
Temp_26	R. maidis_BYDV-RMV	0.246002
Temp_26	R. maidis_BYDV-RMV	0.228571
Temp_26	R. maidis_BYDV-RMV	0.217439
Temp_26	R. maidis_BYDV-RMV	0.225428
Temp_18	R. maidis_BYDV-RMV	0.330251
Temp_18	R. maidis_BYDV-RMV	0.337724
Temp_18	R. maidis_BYDV-RMV	0.284981
Temp_18	R. maidis_BYDV-RMV	0.273748
Temp_18	R. maidis_BYDV-RMV	0.293686
Temp_18	R. maidis_BYDV-RMV	0.283527
Temp_18	R. maidis_BYDV-RMV	0.332779
Temp_18	R. maidis_BYDV-RMV	0.301932
Temp_18	R. maidis_BYDV-RMV	0.279408
Temp_18	R. maidis_BYDV-RMV	0.416146
Temp_18	R. maidis_BYDV-RMV	0.282885
Temp_18	R. maidis_BYDV-RMV	0.257798
Temp_18	R. maidis_BYDV-RMV	0.300752
Temp_18	R. maidis_BYDV-RMV	0.369959
Temp_18	R. maidis_BYDV-RMV	0.278087
Temp_18	R. maidis_BYDV-RMV	0.277085
Temp_18	R. maidis_BYDV-RMV	0.391389
Temp_18	R. maidis_BYDV-RMV	0.313676
Temp_18	R. maidis_BYDV-RMV	0.276319
Temp_18	R. maidis_BYDV-RMV	0.311721
Temp_18	R. maidis_BYDV-RMV	0.392773
Temp_18	R. maidis_BYDV-RMV	0.259269
Temp_18	R. maidis_BYDV-RMV	0.363769
Temp_18	R. maidis_BYDV-RMV	0.351865
Temp_18	R. maidis_BYDV-RMV	0.377786
Temp_18	R. maidis_BYDV-RMV	0.335345
Temp_18	R. maidis_BYDV-RMV	0.286041
Temp_18	R. maidis_BYDV-RMV	0.318269
Temp_18	R. maidis_BYDV-RMV	0.316456
Temp_18	R. maidis_BYDV-RMV	0.293083
Temp_18	R. maidis_BYDV-RMV	0.399361
Temp_18	R. maidis_BYDV-RMV	0.341297
Temp_18	R. maidis_BYDV-RMV	0.336927
Temp_18	R. maidis_BYDV-RMV	0.410678
Temp_18	R. maidis_BYDV-RMV	0.396511
Temp_18	R. maidis_BYDV-RMV	0.352858
Temp_18	R. maidis_BYDV-RMV	0.391696
Temp_18	R. maidis_BYDV-RMV	0.274574
Temp_18	R. maidis_BYDV-RMV	0.421585
Temp_18	R. maidis_BYDV-RMV	0.325733
Temp_18	R. maidis_BYDV-RMV	0.393236
Temp_18	R. maidis_BYDV-RMV	0.34153
Temp_18	R. maidis_BYDV-RMV	0.391083
Temp_18	R. maidis_BYDV-RMV	0.326371
Temp_18	R. maidis_BYDV-RMV	0.273973
Temp_18	R. maidis_BYDV-RMV	0.35791
Temp_18	R. maidis_BYDV-RMV	0.323729
Temp_18	R. maidis_BYDV-RMV	0.278009
Temp_18	R. maidis_BYDV-RMV	0.366032
Temp_18	R. maidis_BYDV-RMV	0.323939
Temp_18	R. maidis_BYDV-RMV	0.401123
Temp_18	R. maidis_BYDV-RMV	0.281294
Temp_18	R. maidis_BYDV-RMV	0.331895
Temp_18	R. maidis_BYDV-RMV	0.399361
Temp_18	R. maidis_BYDV-RMV	0.339559
Temp_18	R. maidis_BYDV-RMV	0.392003
Temp_18	R. maidis_BYDV-RMV	0.423729
Temp_18	R. maidis_BYDV-RMV	0.282167
Temp_18	R. maidis_BYDV-RMV	0.258866
Temp_18	R. maidis_BYDV-RMV	0.255037
Temp_18	R. maidis_BYDV-RMV	0.292654
Temp_18	R. maidis_BYDV-RMV	0.327439
Temp_18	R. maidis_BYDV-RMV	0.310174
Temp_18	R. maidis_BYDV-RMV	0.298063
Temp_18	R. maidis_BYDV-RMV	0.365497
Temp_18	R. maidis_BYDV-RMV	0.273598
Temp_18	R. maidis_BYDV-RMV	0.388651
Temp_18	R. maidis_BYDV-RMV	0.352237
Temp_18	R. maidis_BYDV-RMV	0.27533
Temp_18	R. maidis_BYDV-RMV	0.280978
Temp_18	R. maidis_BYDV-RMV	0.283366
Temp_18	R. maidis_BYDV-RMV	0.298507
Temp_18	R. maidis_BYDV-RMV	0.366435
Temp_18	R. maidis_BYDV-RMV	0.385951
Temp_18	R. maidis_BYDV-RMV	0.3427
Temp_18	R. maidis_BYDV-RMV	0.28401
Temp_18	R. maidis_BYDV-RMV	0.250627
Temp_18	R. maidis_BYDV-RMV	0.312305
Temp_18	R. maidis_BYDV-RMV	0.356633
Temp_18	R. maidis_BYDV-RMV	0.394166
Temp_18	R. maidis_BYDV-RMV	0.357526
Temp_18	R. maidis_BYDV-RMV	0.277932
Temp_18	R. maidis_BYDV-RMV	0.285551
Temp_18	R. maidis_BYDV-RMV	0.324465
Temp_18	R. maidis_BYDV-RMV	0.343525
Temp_18	R. maidis_BYDV-RMV	0.30012
Temp_18	R. maidis_BYDV-RMV	0.288767
Temp_18	R. maidis_BYDV-RMV	0.257467
Temp_18	R. maidis_BYDV-RMV	0.30722
Temp_18	R. maidis_BYDV-RMV	0.323311
Temp_18	R. maidis_BYDV-RMV	0.279877
Temp_18	R. maidis_BYDV-RMV	0.317662
Temp_18	R. maidis_BYDV-RMV	0.263435
Temp_18	R. maidis_BYDV-RMV	0.254259
Temp_18	R. maidis_BYDV-RMV	0.36245
Temp_18	R. maidis_BYDV-RMV	0.326584
Temp_18	R. maidis_BYDV-RMV	0.322997
Temp_18	R. maidis_BYDV-RMV	0.283046
Temp_18	R. maidis_BYDV-RMV	0.259134
Temp_18	R. maidis_BYDV-RMV	0.316256
Temp_30	R. maidis_BYDV-RMV	0.101574
Temp_30	R. maidis_BYDV-RMV	0.119617
Temp_30	R. maidis_BYDV-RMV	0.105943
Temp_30	R. maidis_BYDV-RMV	0.111111
Temp_30	R. maidis_BYDV-RMV	0.0735835
Temp_30	R. maidis_BYDV-RMV	0.0672405
Temp_30	R. maidis_BYDV-RMV	0.0809389
Temp_30	R. maidis_BYDV-RMV	0.0722543
Temp_30	R. maidis_BYDV-RMV	0
Temp_30	R. maidis_BYDV-RMV	0
Temp_30	R. maidis_BYDV-RMV	0
Temp_30	R. maidis_BYDV-RMV	0
Temp_30	R. maidis_BYDV-RMV	0
Temp_30	R. maidis_BYDV-RMV	0
Temp_30	R. maidis_BYDV-RMV	0
Temp_30	R. maidis_BYDV-RMV	0
Temp_30	R. maidis_BYDV-RMV	0
Temp_30	R. maidis_BYDV-RMV	0.0781433
Temp_30	R. maidis_BYDV-RMV	0
Temp_30	R. maidis_BYDV-RMV	0
Temp_30	R. maidis_BYDV-RMV	0
Temp_30	R. maidis_BYDV-RMV	0
Temp_30	R. maidis_BYDV-RMV	0.0724165
Temp_30	R. maidis_BYDV-RMV	0
Temp_30	R. maidis_BYDV-RMV	0.0655738
Temp_30	R. maidis_BYDV-RMV	0
Temp_30	R. maidis_BYDV-RMV	0
Temp_30	R. maidis_BYDV-RMV	0
Temp_30	R. maidis_BYDV-RMV	0.0725953
Temp_30	R. maidis_BYDV-RMV	0.0782779
Temp_30	R. maidis_BYDV-RMV	0
Temp_30	R. maidis_BYDV-RMV	0.0843028
Temp_30	R. maidis_BYDV-RMV	0.0745657
Temp_30	R. maidis_BYDV-RMV	0
Temp_30	R. maidis_BYDV-RMV	0
Temp_30	R. maidis_BYDV-RMV	0
Temp_30	R. maidis_BYDV-RMV	0
Temp_30	R. maidis_BYDV-RMV	0
Temp_30	R. maidis_BYDV-RMV	0.0674809
Temp_30	R. maidis_BYDV-RMV	0.0725216
Temp_30	R. maidis_BYDV-RMV	0
Temp_30	R. maidis_BYDV-RMV	0
Temp_30	R. maidis_BYDV-RMV	0.0799872
Temp_30	R. maidis_BYDV-RMV	0
Temp_30	R. maidis_BYDV-RMV	0
Temp_30	R. maidis_BYDV-RMV	0
Temp_30	R. maidis_BYDV-RMV	0
Temp_30	R. maidis_BYDV-RMV	0
Temp_30	R. maidis_BYDV-RMV	0.0715615
Temp_30	R. maidis_BYDV-RMV	0.0749064
Temp_30	R. maidis_BYDV-RMV	0
Temp_30	R. maidis_BYDV-RMV	0
Temp_30	R. maidis_BYDV-RMV	0
Temp_30	R. maidis_BYDV-RMV	0
Temp_30	R. maidis_BYDV-RMV	0
Temp_30	R. maidis_BYDV-RMV	0.0756029
Temp_30	R. maidis_BYDV-RMV	0.0774234
Temp_30	R. maidis_BYDV-RMV	0
Temp_30	R. maidis_BYDV-RMV	0
Temp_30	R. maidis_BYDV-RMV	0.0793462
Temp_30	R. maidis_BYDV-RMV	0
Temp_30	R. maidis_BYDV-RMV	0
Temp_30	R. maidis_BYDV-RMV	0.0785978
Temp_30	R. maidis_BYDV-RMV	0
Temp_30	R. maidis_BYDV-RMV	0.0778392
Temp_30	R. maidis_BYDV-RMV	0
Temp_30	R. maidis_BYDV-RMV	0.0868508
Temp_30	R. maidis_BYDV-RMV	0.0784868
Temp_30	R. maidis_BYDV-RMV	0
Temp_30	R. maidis_BYDV-RMV	0
Temp_30	R. maidis_BYDV-RMV	0
Temp_30	R. maidis_BYDV-RMV	0.0865951
Temp_30	R. maidis_BYDV-RMV	0.079277
Temp_30	R. maidis_BYDV-RMV	0.0793714
Temp_30	R. maidis_BYDV-RMV	0.0695169
Temp_30	R. maidis_BYDV-RMV	0.0643998
Temp_30	R. maidis_BYDV-RMV	0
Temp_30	R. maidis_BYDV-RMV	0
Temp_30	R. maidis_BYDV-RMV	0
Temp_30	R. maidis_BYDV-RMV	0
Temp_30	R. maidis_BYDV-RMV	0
Temp_30	R. maidis_BYDV-RMV	0
Temp_30	R. maidis_BYDV-RMV	0.07373
Temp_30	R. maidis_BYDV-RMV	0
Temp_30	R. maidis_BYDV-RMV	0.0802762
Temp_30	R. maidis_BYDV-RMV	0.0829876
Temp_30	R. maidis_BYDV-RMV	0
Temp_30	R. maidis_BYDV-RMV	0
Temp_30	R. maidis_BYDV-RMV	0
Temp_30	R. maidis_BYDV-RMV	0
Temp_30	R. maidis_BYDV-RMV	0
Temp_30	R. maidis_BYDV-RMV	0.0683153
Temp_30	R. maidis_BYDV-RMV	0
Temp_30	R. maidis_BYDV-RMV	0
Temp_30	R. maidis_BYDV-RMV	0.0654022
Temp_30	R. maidis_BYDV-RMV	0
Temp_30	R. maidis_BYDV-RMV	0
Temp_30	R. maidis_BYDV-RMV	0
Temp_30	R. maidis_BYDV-RMV	0
Temp_30	R. maidis_BYDV-RMV	0
Temp_35	R. maidis_BYDV-RMV	0
Temp_35	R. maidis_BYDV-RMV	0
Temp_35	R. maidis_BYDV-RMV	0.0589866
Temp_35	R. maidis_BYDV-RMV	0
Temp_35	R. maidis_BYDV-RMV	0
Temp_35	R. maidis_BYDV-RMV	0
Temp_35	R. maidis_BYDV-RMV	0
Temp_35	R. maidis_BYDV-RMV	0
Temp_35	R. maidis_BYDV-RMV	0
Temp_35	R. maidis_BYDV-RMV	0
Temp_35	R. maidis_BYDV-RMV	0
Temp_35	R. maidis_BYDV-RMV	0
Temp_35	R. maidis_BYDV-RMV	0
Temp_35	R. maidis_BYDV-RMV	0
Temp_35	R. maidis_BYDV-RMV	0
Temp_35	R. maidis_BYDV-RMV	0
Temp_35	R. maidis_BYDV-RMV	0
Temp_35	R. maidis_BYDV-RMV	0
Temp_35	R. maidis_BYDV-RMV	0
Temp_35	R. maidis_BYDV-RMV	0
Temp_35	R. maidis_BYDV-RMV	0
Temp_35	R. maidis_BYDV-RMV	0
Temp_35	R. maidis_BYDV-RMV	0
Temp_35	R. maidis_BYDV-RMV	0
Temp_35	R. maidis_BYDV-RMV	0
Temp_35	R. maidis_BYDV-RMV	0
Temp_35	R. maidis_BYDV-RMV	0
Temp_35	R. maidis_BYDV-RMV	0
Temp_35	R. maidis_BYDV-RMV	0
Temp_35	R. maidis_BYDV-RMV	0
Temp_35	R. maidis_BYDV-RMV	0
Temp_35	R. maidis_BYDV-RMV	0
Temp_35	R. maidis_BYDV-RMV	0
Temp_35	R. maidis_BYDV-RMV	0
Temp_35	R. maidis_BYDV-RMV	0
Temp_35	R. maidis_BYDV-RMV	0
Temp_35	R. maidis_BYDV-RMV	0
Temp_35	R. maidis_BYDV-RMV	0
Temp_35	R. maidis_BYDV-RMV	0
Temp_35	R. maidis_BYDV-RMV	0
Temp_35	R. maidis_BYDV-RMV	0
Temp_35	R. maidis_BYDV-RMV	0
Temp_35	R. maidis_BYDV-RMV	0.0674627
Temp_35	R. maidis_BYDV-RMV	0
Temp_35	R. maidis_BYDV-RMV	0
Temp_35	R. maidis_BYDV-RMV	0
Temp_35	R. maidis_BYDV-RMV	0
Temp_35	R. maidis_BYDV-RMV	0
Temp_35	R. maidis_BYDV-RMV	0
Temp_35	R. maidis_BYDV-RMV	0
Temp_35	R. maidis_BYDV-RMV	0
Temp_35	R. maidis_BYDV-RMV	0
Temp_35	R. maidis_BYDV-RMV	0
Temp_35	R. maidis_BYDV-RMV	0
Temp_35	R. maidis_BYDV-RMV	0
Temp_35	R. maidis_BYDV-RMV	0
Temp_35	R. maidis_BYDV-RMV	0.0792833
Temp_35	R. maidis_BYDV-RMV	0
Temp_35	R. maidis_BYDV-RMV	0
Temp_35	R. maidis_BYDV-RMV	0
Temp_35	R. maidis_BYDV-RMV	0
Temp_35	R. maidis_BYDV-RMV	0
Temp_35	R. maidis_BYDV-RMV	0
Temp_35	R. maidis_BYDV-RMV	0
Temp_35	R. maidis_BYDV-RMV	0
Temp_35	R. maidis_BYDV-RMV	0
Temp_35	R. maidis_BYDV-RMV	0
Temp_35	R. maidis_BYDV-RMV	0
Temp_35	R. maidis_BYDV-RMV	0
Temp_35	R. maidis_BYDV-RMV	0
Temp_35	R. maidis_BYDV-RMV	0
Temp_35	R. maidis_BYDV-RMV	0
Temp_35	R. maidis_BYDV-RMV	0
Temp_35	R. maidis_BYDV-RMV	0.0722439
Temp_35	R. maidis_BYDV-RMV	0
Temp_35	R. maidis_BYDV-RMV	0
Temp_35	R. maidis_BYDV-RMV	0
Temp_35	R. maidis_BYDV-RMV	0
Temp_35	R. maidis_BYDV-RMV	0
Temp_35	R. maidis_BYDV-RMV	0
Temp_35	R. maidis_BYDV-RMV	0
Temp_35	R. maidis_BYDV-RMV	0
Temp_35	R. maidis_BYDV-RMV	0
Temp_35	R. maidis_BYDV-RMV	0
Temp_35	R. maidis_BYDV-RMV	0
Temp_35	R. maidis_BYDV-RMV	0
Temp_35	R. maidis_BYDV-RMV	0
Temp_35	R. maidis_BYDV-RMV	0
Temp_35	R. maidis_BYDV-RMV	0
Temp_35	R. maidis_BYDV-RMV	0
Temp_35	R. maidis_BYDV-RMV	0
Temp_35	R. maidis_BYDV-RMV	0
Temp_35	R. maidis_BYDV-RMV	0
Temp_35	R. maidis_BYDV-RMV	0
Temp_35	R. maidis_BYDV-RMV	0
Temp_35	R. maidis_BYDV-RMV	0
Temp_35	R. maidis_BYDV-RMV	0
Temp_35	R. maidis_BYDV-RMV	0
Temp_35	R. maidis_BYDV-RMV	0
Temp_35	R. maidis_BYDV-RMV	0
Temp_14	R. maidis _virus-free	0.24888
Temp_14	R. maidis _virus-free	0.227583
Temp_14	R. maidis _virus-free	0.250941
Temp_14	R. maidis _virus-free	0.249066
Temp_14	R. maidis _virus-free	0.2405
Temp_14	R. maidis _virus-free	0.2405
Temp_14	R. maidis _virus-free	0.213038
Temp_14	R. maidis _virus-free	0.236798
Temp_14	R. maidis _virus-free	0.23175
Temp_14	R. maidis _virus-free	0.248756
Temp_14	R. maidis _virus-free	0.218579
Temp_14	R. maidis _virus-free	0.208986
Temp_14	R. maidis _virus-free	0.218866
Temp_14	R. maidis _virus-free	0.199601
Temp_14	R. maidis _virus-free	0.248756
Temp_14	R. maidis _virus-free	0.217486
Temp_14	R. maidis _virus-free	0.221976
Temp_14	R. maidis _virus-free	0.234028
Temp_14	R. maidis _virus-free	0.248201
Temp_14	R. maidis _virus-free	0.246427
Temp_14	R. maidis _virus-free	0.223964
Temp_14	R. maidis _virus-free	0.247647
Temp_14	R. maidis _virus-free	0.229568
Temp_14	R. maidis _virus-free	0.229938
Temp_14	R. maidis _virus-free	0.228728
Temp_14	R. maidis _virus-free	0.249439
Temp_14	R. maidis _virus-free	0.241838
Temp_14	R. maidis _virus-free	0.2331
Temp_14	R. maidis _virus-free	0.228571
Temp_14	R. maidis _virus-free	0.245098
Temp_14	R. maidis _virus-free	0.210615
Temp_14	R. maidis _virus-free	0.217723
Temp_14	R. maidis _virus-free	0.214362
Temp_14	R. maidis _virus-free	0.217061
Temp_14	R. maidis _virus-free	0.226244
Temp_14	R. maidis _virus-free	0.220361
Temp_14	R. maidis _virus-free	0.210526
Temp_14	R. maidis _virus-free	0.216263
Temp_14	R. maidis _virus-free	0.209161
Temp_14	R. maidis _virus-free	0.234577
Temp_14	R. maidis _virus-free	0.248942
Temp_14	R. maidis _virus-free	0.246609
Temp_14	R. maidis _virus-free	0.233427
Temp_14	R. maidis _virus-free	0.245519
Temp_14	R. maidis _virus-free	0.258799
Temp_14	R. maidis _virus-free	0.26178
Temp_14	R. maidis _virus-free	0.26738
Temp_14	R. maidis _virus-free	0.280112
Temp_14	R. maidis _virus-free	0.248756
Temp_14	R. maidis _virus-free	0.238209
Temp_14	R. maidis _virus-free	0.248756
Temp_14	R. maidis _virus-free	0.236911
Temp_14	R. maidis _virus-free	0.247893
Temp_14	R. maidis _virus-free	0.221337
Temp_14	R. maidis _virus-free	0.247831
Temp_14	R. maidis _virus-free	0.252207
Temp_14	R. maidis _virus-free	0.245399
Temp_14	R. maidis _virus-free	0.227583
Temp_14	R. maidis _virus-free	0.253165
Temp_14	R. maidis _virus-free	0.259202
Temp_14	R. maidis _virus-free	0.217723
Temp_14	R. maidis _virus-free	0.209732
Temp_14	R. maidis _virus-free	0.21173
Temp_14	R. maidis _virus-free	0.216029
Temp_14	R. maidis _virus-free	0.226706
Temp_14	R. maidis _virus-free	0.220946
Temp_14	R. maidis _virus-free	0.224669
Temp_14	R. maidis _virus-free	0.234577
Temp_14	R. maidis _virus-free	0.23753
Temp_14	R. maidis _virus-free	0.236016
Temp_14	R. maidis _virus-free	0.228624
Temp_14	R. maidis _virus-free	0.238493
Temp_14	R. maidis _virus-free	0.239234
Temp_14	R. maidis _virus-free	0.23912
Temp_14	R. maidis _virus-free	0.248324
Temp_14	R. maidis _virus-free	0.245459
Temp_14	R. maidis _virus-free	0.238322
Temp_14	R. maidis _virus-free	0.248016
Temp_14	R. maidis _virus-free	0.249066
Temp_14	R. maidis _virus-free	0.253293
Temp_14	R. maidis _virus-free	0.233645
Temp_14	R. maidis _virus-free	0.236128
Temp_14	R. maidis _virus-free	0.2331
Temp_14	R. maidis _virus-free	0.239521
Temp_14	R. maidis _virus-free	0.241663
Temp_14	R. maidis _virus-free	0.249377
Temp_14	R. maidis _virus-free	0.246124
Temp_14	R. maidis _virus-free	0.236072
Temp_14	R. maidis _virus-free	0.244618
Temp_14	R. maidis _virus-free	0.258732
Temp_14	R. maidis _virus-free	0.278319
Temp_14	R. maidis _virus-free	0.258799
Temp_14	R. maidis _virus-free	0.281611
Temp_14	R. maidis _virus-free	0.262123
Temp_14	R. maidis _virus-free	0.248324
Temp_14	R. maidis _virus-free	0.234577
Temp_14	R. maidis _virus-free	0.241138
Temp_14	R. maidis _virus-free	0.246305
Temp_14	R. maidis _virus-free	0.212089
Temp_14	R. maidis _virus-free	0.253165
Temp_22	R. maidis _virus-free	0.299491
Temp_22	R. maidis _virus-free	0.313087
Temp_22	R. maidis _virus-free	0.259808
Temp_22	R. maidis _virus-free	0.327976
Temp_22	R. maidis _virus-free	0.266312
Temp_22	R. maidis _virus-free	0.226193
Temp_22	R. maidis _virus-free	0.362976
Temp_22	R. maidis _virus-free	0.231535
Temp_22	R. maidis _virus-free	0.26824
Temp_22	R. maidis _virus-free	0.235405
Temp_22	R. maidis _virus-free	0.382702
Temp_22	R. maidis _virus-free	0.253678
Temp_22	R. maidis _virus-free	0.266241
Temp_22	R. maidis _virus-free	0.278552
Temp_22	R. maidis _virus-free	0.266525
Temp_22	R. maidis _virus-free	0.237982
Temp_22	R. maidis _virus-free	0.259808
Temp_22	R. maidis _virus-free	0.248262
Temp_22	R. maidis _virus-free	0.266028
Temp_22	R. maidis _virus-free	0.284091
Temp_22	R. maidis _virus-free	0.301386
Temp_22	R. maidis _virus-free	0.260146
Temp_22	R. maidis _virus-free	0.247647
Temp_22	R. maidis _virus-free	0.252781
Temp_22	R. maidis _virus-free	0.266809
Temp_22	R. maidis _virus-free	0.276778
Temp_22	R. maidis _virus-free	0.311429
Temp_22	R. maidis _virus-free	0.281057
Temp_22	R. maidis _virus-free	0.283527
Temp_22	R. maidis _virus-free	0.252207
Temp_22	R. maidis _virus-free	0.265887
Temp_22	R. maidis _virus-free	0.280112
Temp_22	R. maidis _virus-free	0.259605
Temp_22	R. maidis _virus-free	0.260146
Temp_22	R. maidis _virus-free	0.278784
Temp_22	R. maidis _virus-free	0.291971
Temp_22	R. maidis _virus-free	0.231696
Temp_22	R. maidis _virus-free	0.266312
Temp_22	R. maidis _virus-free	0.252398
Temp_22	R. maidis _virus-free	0.249501
Temp_22	R. maidis _virus-free	0.250313
Temp_22	R. maidis _virus-free	0.342818
Temp_22	R. maidis _virus-free	0.267308
Temp_22	R. maidis _virus-free	0.252143
Temp_22	R. maidis _virus-free	0.261986
Temp_22	R. maidis _virus-free	0.268673
Temp_22	R. maidis _virus-free	0.263713
Temp_22	R. maidis _virus-free	0.298507
Temp_22	R. maidis _virus-free	0.252908
Temp_22	R. maidis _virus-free	0.243724
Temp_22	R. maidis _virus-free	0.24919
Temp_22	R. maidis _virus-free	0.245218
Temp_22	R. maidis _virus-free	0.202388
Temp_22	R. maidis _virus-free	0.22805
Temp_22	R. maidis _virus-free	0.252334
Temp_22	R. maidis _virus-free	0.261165
Temp_22	R. maidis _virus-free	0.254712
Temp_22	R. maidis _virus-free	0.236183
Temp_22	R. maidis _virus-free	0.262192
Temp_22	R. maidis _virus-free	0.266667
Temp_22	R. maidis _virus-free	0.219491
Temp_22	R. maidis _virus-free	0.283527
Temp_22	R. maidis _virus-free	0.20145
Temp_22	R. maidis _virus-free	0.206186
Temp_22	R. maidis _virus-free	0.286944
Temp_22	R. maidis _virus-free	0.287604
Temp_22	R. maidis _virus-free	0.283607
Temp_22	R. maidis _virus-free	0.237361
Temp_22	R. maidis _virus-free	0.234907
Temp_22	R. maidis _virus-free	0.231321
Temp_22	R. maidis _virus-free	0.256213
Temp_22	R. maidis _virus-free	0.242307
Temp_22	R. maidis _virus-free	0.237192
Temp_22	R. maidis _virus-free	0.251889
Temp_22	R. maidis _virus-free	0.256674
Temp_22	R. maidis _virus-free	0.255297
Temp_22	R. maidis _virus-free	0.246609
Temp_22	R. maidis _virus-free	0.297354
Temp_22	R. maidis _virus-free	0.316356
Temp_22	R. maidis _virus-free	0.201857
Temp_22	R. maidis _virus-free	0.331565
Temp_22	R. maidis _virus-free	0.243784
Temp_22	R. maidis _virus-free	0.229832
Temp_22	R. maidis _virus-free	0.2457
Temp_22	R. maidis _virus-free	0.241721
Temp_22	R. maidis _virus-free	0.2457
Temp_22	R. maidis _virus-free	0.252016
Temp_22	R. maidis _virus-free	0.246914
Temp_22	R. maidis _virus-free	0.272777
Temp_22	R. maidis _virus-free	0.268962
Temp_22	R. maidis _virus-free	0.310078
Temp_22	R. maidis _virus-free	0.265957
Temp_22	R. maidis _virus-free	0.291971
Temp_22	R. maidis _virus-free	0.262881
Temp_22	R. maidis _virus-free	0.245881
Temp_22	R. maidis _virus-free	0.31211
Temp_22	R. maidis _virus-free	0.256345
Temp_22	R. maidis _virus-free	0.254323
[truncated: 402 more rows]

## Sheet: Supplementary Figure 4
Supplementary Figure 4. Thermal preference of Rhoplaosiphum padi and R. maidis in an artificial arena
Treatment	Temp-artificial arena (°C)
R. padi virus-free	25
R. padi virus-free	33.4
R. padi virus-free	26.4
R. padi virus-free	25.8
R. padi virus-free	24.9
R. padi virus-free	27
R. padi virus-free	26.3
R. padi virus-free	27.5
R. padi virus-free	32.5
R. padi virus-free	28.1
R. padi virus-free	28.4
R. padi virus-free	35.1
R. padi virus-free	28.4
R. padi virus-free	27.9
R. padi virus-free	33
R. padi virus-free	26.9
R. padi virus-free	28.1
R. padi virus-free	26.9
R. padi virus-free	28.3
R. padi virus-free	27.8
R. padi virus-free	26.1
R. padi virus-free	28.05
R. padi virus-free	23.4
R. padi virus-free	28
R. padi virus-free	28.9
R. padi virus-free	30.7
R. padi virus-free	32.1
R. padi virus-free	28.4
R. padi virus-free	27.9
R. padi virus-free	28.8
R. padi virus-free	28.1
R. padi virus-free	27
R. padi virus-free	25.9
R. padi virus-free	26
R. padi virus-free	24.7
R. padi BYDV-PAV	23
R. padi BYDV-PAV	30.4
R. padi BYDV-PAV	27.5
R. padi BYDV-PAV	26.5
R. padi BYDV-PAV	26
R. padi BYDV-PAV	26.5
R. padi BYDV-PAV	28.5
R. padi BYDV-PAV	28.5
R. padi BYDV-PAV	30.2
R. padi BYDV-PAV	29.5
R. padi BYDV-PAV	26
R. padi BYDV-PAV	31.6
R. padi BYDV-PAV	32.5
R. padi BYDV-PAV	28.6
R. padi BYDV-PAV	28
R. padi BYDV-PAV	28.5
R. padi BYDV-PAV	29.4
R. padi BYDV-PAV	29.7
R. padi BYDV-PAV	26.5
R. padi BYDV-PAV	25
R. padi BYDV-PAV	34.5
R. padi BYDV-PAV	22
R. padi BYDV-PAV	27.5
R. padi BYDV-PAV	29.5
R. padi BYDV-PAV	27
R. padi BYDV-PAV	33.5
R. padi BYDV-PAV	25
R. padi BYDV-PAV	31.6
R. padi BYDV-PAV	27
R. padi BYDV-PAV	34.2
R. padi BYDV-PAV	26
R. padi BYDV-PAV	26
R. padi BYDV-PAV	31.5
R. padi BYDV-PAV	28.7
R. padi BYDV-PAV	29.5
R. maidis virus-free	22.5
R. maidis virus-free	22
R. maidis virus-free	23.8
R. maidis virus-free	25
R. maidis virus-free	23.1
R. maidis virus-free	23.4
R. maidis virus-free	22.6
R. maidis virus-free	25.1
R. maidis virus-free	23.4
R. maidis virus-free	23
R. maidis virus-free	22
R. maidis virus-free	23.5
R. maidis virus-free	22.4
R. maidis virus-free	25
R. maidis virus-free	22
R. maidis virus-free	22.1
R. maidis virus-free	23.4
R. maidis virus-free	22.6
R. maidis virus-free	22.5
R. maidis virus-free	22.8
R. maidis virus-free	24
R. maidis virus-free	23.7
R. maidis virus-free	22.9
R. maidis virus-free	22.3
R. maidis virus-free	22.1
R. maidis virus-free	22.2
R. maidis virus-free	23.4
R. maidis virus-free	23.6
R. maidis virus-free	22
R. maidis virus-free	22.3
R. maidis virus-free	22.1
R. maidis virus-free	22
R. maidis virus-free	23
R. maidis virus-free	23.5
R. maidis virus-free	22.5
R. maidis BYDV-RMV	23
R. maidis BYDV-RMV	23
R. maidis BYDV-RMV	22
R. maidis BYDV-RMV	23
R. maidis BYDV-RMV	23.5
R. maidis BYDV-RMV	23.87
R. maidis BYDV-RMV	23
R. maidis BYDV-RMV	23.5
R. maidis BYDV-RMV	23.8
R. maidis BYDV-RMV	23
R. maidis BYDV-RMV	23.5
R. maidis BYDV-RMV	22
R. maidis BYDV-RMV	23
R. maidis BYDV-RMV	23
R. maidis BYDV-RMV	24
R. maidis BYDV-RMV	23.2
R. maidis BYDV-RMV	23.5
R. maidis BYDV-RMV	23.1
R. maidis BYDV-RMV	23.5
R. maidis BYDV-RMV	23.1
R. maidis BYDV-RMV	22
R. maidis BYDV-RMV	23.5
R. maidis BYDV-RMV	23.8
R. maidis BYDV-RMV	23.7
R. maidis BYDV-RMV	23.5
R. maidis BYDV-RMV	22.5
R. maidis BYDV-RMV	23.9
R. maidis BYDV-RMV	22.5
R. maidis BYDV-RMV	23
R. maidis BYDV-RMV	23.5
R. maidis BYDV-RMV	23.7
R. maidis BYDV-RMV	24
R. maidis BYDV-RMV	23.6
R. maidis BYDV-RMV	23.5
R. maidis BYDV-RMV	25

## Sheet: Supplementary Figure 5
Supplementary Figure 5. Effects of viral infection on the per-capita lifespan-fecundity ratio of aphid species
Lifespan	Fecundity	Viral infection	Temperature	Species interaction	Aphid Species code	Co-occurrence code	Aphid species	Control-Mean(Days_Lifespan)	Control Mean(Fecundity)	Diff lifespan	Diff fecundity	New treatment	Co-occurrence	fecundity/lifespan
1	1	Virus-free	15	R. padi alone	1	0	R. padi	7.05	2.4	-6.05	1.4	R. padi 0 / 0	0 / alone	1
10	1	Virus-free	15	R. padi alone	1	0	R. padi	7.05	2.4	2.95	-7.6	R. padi 0 / 0	0 / alone	0.1
12	2	Virus-free	15	R. padi alone	1	0	R. padi	7.05	2.4	4.95	-9.6	R. padi 0 / 0	0 / alone	0.166667
8	0	Virus-free	15	R. padi alone	1	0	R. padi	7.05	2.4	0.95	-5.6	R. padi 0 / 0	0 / alone	0
1	0	Virus-free	15	R. padi alone	1	0	R. padi	7.05	2.4	-6.05	1.4	R. padi 0 / 0	0 / alone	0
12	0	Virus-free	15	R. padi alone	1	0	R. padi	7.05	2.4	4.95	-9.6	R. padi 0 / 0	0 / alone	0
9	0	Virus-free	15	R. padi alone	1	0	R. padi	7.05	2.4	1.95	-6.6	R. padi 0 / 0	0 / alone	0
12	6	Virus-free	15	R. padi alone	1	0	R. padi	7.05	2.4	4.95	-9.6	R. padi 0 / 0	0 / alone	0.5
12	4	Virus-free	15	R. padi alone	1	0	R. padi	7.05	2.4	4.95	-9.6	R. padi 0 / 0	0 / alone	0.333333
8	4	Virus-free	15	R. padi alone	1	0	R. padi	7.05	2.4	0.95	-5.6	R. padi 0 / 0	0 / alone	0.5
3	2	Virus-free	15	R. padi alone	1	0	R. padi	7.05	2.4	-4.05	-0.6	R. padi 0 / 0	0 / alone	0.666667
2	2	Virus-free	15	R. padi alone	1	0	R. padi	7.05	2.4	-5.05	0.4	R. padi 0 / 0	0 / alone	1
4	3	Virus-free	15	R. padi alone	1	0	R. padi	7.05	2.4	-3.05	-1.6	R. padi 0 / 0	0 / alone	0.75
12	4	Virus-free	15	R. padi alone	1	0	R. padi	7.05	2.4	4.95	-9.6	R. padi 0 / 0	0 / alone	0.333333
3	4	Virus-free	15	R. padi alone	1	0	R. padi	7.05	2.4	-4.05	-0.6	R. padi 0 / 0	0 / alone	1.33333
4	1	Virus-free	15	R. padi alone	1	0	R. padi	7.05	2.4	-3.05	-1.6	R. padi 0 / 0	0 / alone	0.25
9	2	Virus-free	15	R. padi alone	1	0	R. padi	7.05	2.4	1.95	-6.6	R. padi 0 / 0	0 / alone	0.222222
7	4	Virus-free	15	R. padi alone	1	0	R. padi	7.05	2.4	-0.05	-4.6	R. padi 0 / 0	0 / alone	0.571429
6	4	Virus-free	15	R. padi alone	1	0	R. padi	7.05	2.4	-1.05	-3.6	R. padi 0 / 0	0 / alone	0.666667
6	4	Virus-free	15	R. padi alone	1	0	R. padi	7.05	2.4	-1.05	-3.6	R. padi 0 / 0	0 / alone	0.666667
5	1	Virus-free	15	R. padi with Rm	1	1	R. padi	5.2	2.5	-0.2	-2.5	R. padi 0 / comp.	0 / competition	0.2
3	0	Virus-free	15	R. padi with Rm	1	1	R. padi	5.2	2.5	-2.2	-0.5	R. padi 0 / comp.	0 / competition	0
2	0	Virus-free	15	R. padi with Rm	1	1	R. padi	5.2	2.5	-3.2	0.5	R. padi 0 / comp.	0 / competition	0
5	1	Virus-free	15	R. padi with Rm	1	1	R. padi	5.2	2.5	-0.2	-2.5	R. padi 0 / comp.	0 / competition	0.2
6	4	Virus-free	15	R. padi with Rm	1	1	R. padi	5.2	2.5	0.8	-3.5	R. padi 0 / comp.	0 / competition	0.666667
7	6	Virus-free	15	R. padi with Rm	1	1	R. padi	5.2	2.5	1.8	-4.5	R. padi 0 / comp.	0 / competition	0.857143
5	1	Virus-free	15	R. padi with Rm	1	1	R. padi	5.2	2.5	-0.2	-2.5	R. padi 0 / comp.	0 / competition	0.2
5	2	Virus-free	15	R. padi with Rm	1	1	R. padi	5.2	2.5	-0.2	-2.5	R. padi 0 / comp.	0 / competition	0.4
6	3	Virus-free	15	R. padi with Rm	1	1	R. padi	5.2	2.5	0.8	-3.5	R. padi 0 / comp.	0 / competition	0.5
7	4	Virus-free	15	R. padi with Rm	1	1	R. padi	5.2	2.5	1.8	-4.5	R. padi 0 / comp.	0 / competition	0.571429
2	0	Virus-free	15	R. padi with Rm	1	1	R. padi	5.2	2.5	-3.2	0.5	R. padi 0 / comp.	0 / competition	0
3	0	Virus-free	15	R. padi with Rm	1	1	R. padi	5.2	2.5	-2.2	-0.5	R. padi 0 / comp.	0 / competition	0
7	5	Virus-free	15	R. padi with Rm	1	1	R. padi	5.2	2.5	1.8	-4.5	R. padi 0 / comp.	0 / competition	0.714286
6	3	Virus-free	15	R. padi with Rm	1	1	R. padi	5.2	2.5	0.8	-3.5	R. padi 0 / comp.	0 / competition	0.5
8	6	Virus-free	15	R. padi with Rm	1	1	R. padi	5.2	2.5	2.8	-5.5	R. padi 0 / comp.	0 / competition	0.75
6	5	Virus-free	15	R. padi with Rm	1	1	R. padi	5.2	2.5	0.8	-3.5	R. padi 0 / comp.	0 / competition	0.833333
6	4	Virus-free	15	R. padi with Rm	1	1	R. padi	5.2	2.5	0.8	-3.5	R. padi 0 / comp.	0 / competition	0.666667
6	3	Virus-free	15	R. padi with Rm	1	1	R. padi	5.2	2.5	0.8	-3.5	R. padi 0 / comp.	0 / competition	0.5
4	0	Virus-free	15	R. padi with Rm	1	1	R. padi	5.2	2.5	-1.2	-1.5	R. padi 0 / comp.	0 / competition	0
5	2	Virus-free	15	R. padi with Rm	1	1	R. padi	5.2	2.5	-0.2	-2.5	R. padi 0 / comp.	0 / competition	0.4
3	0	Virus-free	18	R. padi alone	1	0	R. padi	7.45	2.55	-4.45	-0.45	R. padi 0 / 0	0 / alone	0
7	4	Virus-free	18	R. padi alone	1	0	R. padi	7.45	2.55	-0.45	-4.45	R. padi 0 / 0	0 / alone	0.571429
9	7	Virus-free	18	R. padi alone	1	0	R. padi	7.45	2.55	1.55	-6.45	R. padi 0 / 0	0 / alone	0.777778
6	5	Virus-free	18	R. padi alone	1	0	R. padi	7.45	2.55	-1.45	-3.45	R. padi 0 / 0	0 / alone	0.833333
4	0	Virus-free	18	R. padi alone	1	0	R. padi	7.45	2.55	-3.45	-1.45	R. padi 0 / 0	0 / alone	0
2	0	Virus-free	18	R. padi alone	1	0	R. padi	7.45	2.55	-5.45	0.55	R. padi 0 / 0	0 / alone	0
2	0	Virus-free	18	R. padi alone	1	0	R. padi	7.45	2.55	-5.45	0.55	R. padi 0 / 0	0 / alone	0
11	5	Virus-free	18	R. padi alone	1	0	R. padi	7.45	2.55	3.55	-8.45	R. padi 0 / 0	0 / alone	0.454545
10	5	Virus-free	18	R. padi alone	1	0	R. padi	7.45	2.55	2.55	-7.45	R. padi 0 / 0	0 / alone	0.5
9	4	Virus-free	18	R. padi alone	1	0	R. padi	7.45	2.55	1.55	-6.45	R. padi 0 / 0	0 / alone	0.444444
7	0	Virus-free	18	R. padi alone	1	0	R. padi	7.45	2.55	-0.45	-4.45	R. padi 0 / 0	0 / alone	0
8	0	Virus-free	18	R. padi alone	1	0	R. padi	7.45	2.55	0.55	-5.45	R. padi 0 / 0	0 / alone	0
8	0	Virus-free	18	R. padi alone	1	0	R. padi	7.45	2.55	0.55	-5.45	R. padi 0 / 0	0 / alone	0
10	6	Virus-free	18	R. padi alone	1	0	R. padi	7.45	2.55	2.55	-7.45	R. padi 0 / 0	0 / alone	0.6
10	0	Virus-free	18	R. padi alone	1	0	R. padi	7.45	2.55	2.55	-7.45	R. padi 0 / 0	0 / alone	0
7	0	Virus-free	18	R. padi alone	1	0	R. padi	7.45	2.55	-0.45	-4.45	R. padi 0 / 0	0 / alone	0
8	4	Virus-free	18	R. padi alone	1	0	R. padi	7.45	2.55	0.55	-5.45	R. padi 0 / 0	0 / alone	0.5
7	4	Virus-free	18	R. padi alone	1	0	R. padi	7.45	2.55	-0.45	-4.45	R. padi 0 / 0	0 / alone	0.571429
10	3	Virus-free	18	R. padi alone	1	0	R. padi	7.45	2.55	2.55	-7.45	R. padi 0 / 0	0 / alone	0.3
11	4	Virus-free	18	R. padi alone	1	0	R. padi	7.45	2.55	3.55	-8.45	R. padi 0 / 0	0 / alone	0.363636
7	6	Virus-free	18	R. padi with Rm	1	1	R. padi	7.3	5.6	-0.3	-1.4	R. padi 0 / comp.	0 / competition	0.857143
6	5	Virus-free	18	R. padi with Rm	1	1	R. padi	7.3	5.6	-1.3	-0.4	R. padi 0 / comp.	0 / competition	0.833333
4	0	Virus-free	18	R. padi with Rm	1	1	R. padi	7.3	5.6	-3.3	1.6	R. padi 0 / comp.	0 / competition	0
7	6	Virus-free	18	R. padi with Rm	1	1	R. padi	7.3	5.6	-0.3	-1.4	R. padi 0 / comp.	0 / competition	0.857143
9	9	Virus-free	18	R. padi with Rm	1	1	R. padi	7.3	5.6	1.7	-3.4	R. padi 0 / comp.	0 / competition	1
8	8	Virus-free	18	R. padi with Rm	1	1	R. padi	7.3	5.6	0.7	-2.4	R. padi 0 / comp.	0 / competition	1
7	4	Virus-free	18	R. padi with Rm	1	1	R. padi	7.3	5.6	-0.3	-1.4	R. padi 0 / comp.	0 / competition	0.571429
8	8	Virus-free	18	R. padi with Rm	1	1	R. padi	7.3	5.6	0.7	-2.4	R. padi 0 / comp.	0 / competition	1
4	0	Virus-free	18	R. padi with Rm	1	1	R. padi	7.3	5.6	-3.3	1.6	R. padi 0 / comp.	0 / competition	0
8	6	Virus-free	18	R. padi with Rm	1	1	R. padi	7.3	5.6	0.7	-2.4	R. padi 0 / comp.	0 / competition	0.75
7	5	Virus-free	18	R. padi with Rm	1	1	R. padi	7.3	5.6	-0.3	-1.4	R. padi 0 / comp.	0 / competition	0.714286
8	6	Virus-free	18	R. padi with Rm	1	1	R. padi	7.3	5.6	0.7	-2.4	R. padi 0 / comp.	0 / competition	0.75
8	5	Virus-free	18	R. padi with Rm	1	1	R. padi	7.3	5.6	0.7	-2.4	R. padi 0 / comp.	0 / competition	0.625
9	8	Virus-free	18	R. padi with Rm	1	1	R. padi	7.3	5.6	1.7	-3.4	R. padi 0 / comp.	0 / competition	0.888889
6	4	Virus-free	18	R. padi with Rm	1	1	R. padi	7.3	5.6	-1.3	-0.4	R. padi 0 / comp.	0 / competition	0.666667
8	7	Virus-free	18	R. padi with Rm	1	1	R. padi	7.3	5.6	0.7	-2.4	R. padi 0 / comp.	0 / competition	0.875
5	0	Virus-free	18	R. padi with Rm	1	1	R. padi	7.3	5.6	-2.3	0.6	R. padi 0 / comp.	0 / competition	0
10	11	Virus-free	18	R. padi with Rm	1	1	R. padi	7.3	5.6	2.7	-4.4	R. padi 0 / comp.	0 / competition	1.1
8	7	Virus-free	18	R. padi with Rm	1	1	R. padi	7.3	5.6	0.7	-2.4	R. padi 0 / comp.	0 / competition	0.875
9	7	Virus-free	18	R. padi with Rm	1	1	R. padi	7.3	5.6	1.7	-3.4	R. padi 0 / comp.	0 / competition	0.777778
13	10	Virus-free	21	R. padi alone	1	0	R. padi	13.05	8	-0.05	-5	R. padi 0 / 0	0 / alone	0.769231
12	9	Virus-free	21	R. padi alone	1	0	R. padi	13.05	8	-1.05	-4	R. padi 0 / 0	0 / alone	0.75
13	7	Virus-free	21	R. padi alone	1	0	R. padi	13.05	8	-0.05	-5	R. padi 0 / 0	0 / alone	0.538462
5	0	Virus-free	21	R. padi alone	1	0	R. padi	13.05	8	-8.05	3	R. padi 0 / 0	0 / alone	0
14	8	Virus-free	21	R. padi alone	1	0	R. padi	13.05	8	0.95	-6	R. padi 0 / 0	0 / alone	0.571429
12	10	Virus-free	21	R. padi alone	1	0	R. padi	13.05	8	-1.05	-4	R. padi 0 / 0	0 / alone	0.833333
14	10	Virus-free	21	R. padi alone	1	0	R. padi	13.05	8	0.95	-6	R. padi 0 / 0	0 / alone	0.714286
15	8	Virus-free	21	R. padi alone	1	0	R. padi	13.05	8	1.95	-7	R. padi 0 / 0	0 / alone	0.533333
13	6	Virus-free	21	R. padi alone	1	0	R. padi	13.05	8	-0.05	-5	R. padi 0 / 0	0 / alone	0.461538
11	5	Virus-free	21	R. padi alone	1	0	R. padi	13.05	8	-2.05	-3	R. padi 0 / 0	0 / alone	0.454545
15	7	Virus-free	21	R. padi alone	1	0	R. padi	13.05	8	1.95	-7	R. padi 0 / 0	0 / alone	0.466667
13	8	Virus-free	21	R. padi alone	1	0	R. padi	13.05	8	-0.05	-5	R. padi 0 / 0	0 / alone	0.615385
14	9	Virus-free	21	R. padi alone	1	0	R. padi	13.05	8	0.95	-6	R. padi 0 / 0	0 / alone	0.642857
14	8	Virus-free	21	R. padi alone	1	0	R. padi	13.05	8	0.95	-6	R. padi 0 / 0	0 / alone	0.571429
15	8	Virus-free	21	R. padi alone	1	0	R. padi	13.05	8	1.95	-7	R. padi 0 / 0	0 / alone	0.533333
14	9	Virus-free	21	R. padi alone	1	0	R. padi	13.05	8	0.95	-6	R. padi 0 / 0	0 / alone	0.642857
14	9	Virus-free	21	R. padi alone	1	0	R. padi	13.05	8	0.95	-6	R. padi 0 / 0	0 / alone	0.642857
13	10	Virus-free	21	R. padi alone	1	0	R. padi	13.05	8	-0.05	-5	R. padi 0 / 0	0 / alone	0.769231
15	12	Virus-free	21	R. padi alone	1	0	R. padi	13.05	8	1.95	-7	R. padi 0 / 0	0 / alone	0.8
12	7	Virus-free	21	R. padi alone	1	0	R. padi	13.05	8	-1.05	-4	R. padi 0 / 0	0 / alone	0.583333
12	8	Virus-free	21	R. padi with Rm	1	1	R. padi	10.25	6.05	1.75	-5.95	R. padi 0 / comp.	0 / competition	0.666667
13	9	Virus-free	21	R. padi with Rm	1	1	R. padi	10.25	6.05	2.75	-6.95	R. padi 0 / comp.	0 / competition	0.692308
9	6	Virus-free	21	R. padi with Rm	1	1	R. padi	10.25	6.05	-1.25	-2.95	R. padi 0 / comp.	0 / competition	0.666667
11	7	Virus-free	21	R. padi with Rm	1	1	R. padi	10.25	6.05	0.75	-4.95	R. padi 0 / comp.	0 / competition	0.636364
7	3	Virus-free	21	R. padi with Rm	1	1	R. padi	10.25	6.05	-3.25	-0.95	R. padi 0 / comp.	0 / competition	0.428571
9	5	Virus-free	21	R. padi with Rm	1	1	R. padi	10.25	6.05	-1.25	-2.95	R. padi 0 / comp.	0 / competition	0.555556
10	7	Virus-free	21	R. padi with Rm	1	1	R. padi	10.25	6.05	-0.25	-3.95	R. padi 0 / comp.	0 / competition	0.7
12	8	Virus-free	21	R. padi with Rm	1	1	R. padi	10.25	6.05	1.75	-5.95	R. padi 0 / comp.	0 / competition	0.666667
11	6	Virus-free	21	R. padi with Rm	1	1	R. padi	10.25	6.05	0.75	-4.95	R. padi 0 / comp.	0 / competition	0.545455
9	7	Virus-free	21	R. padi with Rm	1	1	R. padi	10.25	6.05	-1.25	-2.95	R. padi 0 / comp.	0 / competition	0.777778
10	5	Virus-free	21	R. padi with Rm	1	1	R. padi	10.25	6.05	-0.25	-3.95	R. padi 0 / comp.	0 / competition	0.5
11	7	Virus-free	21	R. padi with Rm	1	1	R. padi	10.25	6.05	0.75	-4.95	R. padi 0 / comp.	0 / competition	0.636364
9	4	Virus-free	21	R. padi with Rm	1	1	R. padi	10.25	6.05	-1.25	-2.95	R. padi 0 / comp.	0 / competition	0.444444
10	6	Virus-free	21	R. padi with Rm	1	1	R. padi	10.25	6.05	-0.25	-3.95	R. padi 0 / comp.	0 / competition	0.6
12	8	Virus-free	21	R. padi with Rm	1	1	R. padi	10.25	6.05	1.75	-5.95	R. padi 0 / comp.	0 / competition	0.666667
12	7	Virus-free	21	R. padi with Rm	1	1	R. padi	10.25	6.05	1.75	-5.95	R. padi 0 / comp.	0 / competition	0.583333
11	6	Virus-free	21	R. padi with Rm	1	1	R. padi	10.25	6.05	0.75	-4.95	R. padi 0 / comp.	0 / competition	0.545455
9	4	Virus-free	21	R. padi with Rm	1	1	R. padi	10.25	6.05	-1.25	-2.95	R. padi 0 / comp.	0 / competition	0.444444
8	3	Virus-free	21	R. padi with Rm	1	1	R. padi	10.25	6.05	-2.25	-1.95	R. padi 0 / comp.	0 / competition	0.375
10	5	Virus-free	21	R. padi with Rm	1	1	R. padi	10.25	6.05	-0.25	-3.95	R. padi 0 / comp.	0 / competition	0.5
25	12	Virus-free	23	R. padi alone	1	0	R. padi	23.55	13.55	1.45	-11.45	R. padi 0 / 0	0 / alone	0.48
26	14	Virus-free	23	R. padi alone	1	0	R. padi	23.55	13.55	2.45	-12.45	R. padi 0 / 0	0 / alone	0.538462
24	13	Virus-free	23	R. padi alone	1	0	R. padi	23.55	13.55	0.45	-10.45	R. padi 0 / 0	0 / alone	0.541667
22	14	Virus-free	23	R. padi alone	1	0	R. padi	23.55	13.55	-1.55	-8.45	R. padi 0 / 0	0 / alone	0.636364
25	14	Virus-free	23	R. padi alone	1	0	R. padi	23.55	13.55	1.45	-11.45	R. padi 0 / 0	0 / alone	0.56
24	14	Virus-free	23	R. padi alone	1	0	R. padi	23.55	13.55	0.45	-10.45	R. padi 0 / 0	0 / alone	0.583333
23	14	Virus-free	23	R. padi alone	1	0	R. padi	23.55	13.55	-0.55	-9.45	R. padi 0 / 0	0 / alone	0.608696
25	13	Virus-free	23	R. padi alone	1	0	R. padi	23.55	13.55	1.45	-11.45	R. padi 0 / 0	0 / alone	0.52
21	14	Virus-free	23	R. padi alone	1	0	R. padi	23.55	13.55	-2.55	-7.45	R. padi 0 / 0	0 / alone	0.666667
24	11	Virus-free	23	R. padi alone	1	0	R. padi	23.55	13.55	0.45	-10.45	R. padi 0 / 0	0 / alone	0.458333
23	11	Virus-free	23	R. padi alone	1	0	R. padi	23.55	13.55	-0.55	-9.45	R. padi 0 / 0	0 / alone	0.478261
25	14	Virus-free	23	R. padi alone	1	0	R. padi	23.55	13.55	1.45	-11.45	R. padi 0 / 0	0 / alone	0.56
25	14	Virus-free	23	R. padi alone	1	0	R. padi	23.55	13.55	1.45	-11.45	R. padi 0 / 0	0 / alone	0.56
23	10	Virus-free	23	R. padi alone	1	0	R. padi	23.55	13.55	-0.55	-9.45	R. padi 0 / 0	0 / alone	0.434783
21	19	Virus-free	23	R. padi alone	1	0	R. padi	23.55	13.55	-2.55	-7.45	R. padi 0 / 0	0 / alone	0.904762
24	14	Virus-free	23	R. padi alone	1	0	R. padi	23.55	13.55	0.45	-10.45	R. padi 0 / 0	0 / alone	0.583333
21	19	Virus-free	23	R. padi alone	1	0	R. padi	23.55	13.55	-2.55	-7.45	R. padi 0 / 0	0 / alone	0.904762
23	12	Virus-free	23	R. padi alone	1	0	R. padi	23.55	13.55	-0.55	-9.45	R. padi 0 / 0	0 / alone	0.521739
24	14	Virus-free	23	R. padi alone	1	0	R. padi	23.55	13.55	0.45	-10.45	R. padi 0 / 0	0 / alone	0.583333
23	11	Virus-free	23	R. padi alone	1	0	R. padi	23.55	13.55	-0.55	-9.45	R. padi 0 / 0	0 / alone	0.478261
22	10	Virus-free	23	R. padi with Rm	1	1	R. padi	21.45	10.65	0.55	-11.35	R. padi 0 / comp.	0 / competition	0.454545
22	11	Virus-free	23	R. padi with Rm	1	1	R. padi	21.45	10.65	0.55	-11.35	R. padi 0 / comp.	0 / competition	0.5
21	12	Virus-free	23	R. padi with Rm	1	1	R. padi	21.45	10.65	-0.45	-10.35	R. padi 0 / comp.	0 / competition	0.571429
22	12	Virus-free	23	R. padi with Rm	1	1	R. padi	21.45	10.65	0.55	-11.35	R. padi 0 / comp.	0 / competition	0.545455
23	13	Virus-free	23	R. padi with Rm	1	1	R. padi	21.45	10.65	1.55	-12.35	R. padi 0 / comp.	0 / competition	0.565217
24	12	Virus-free	23	R. padi with Rm	1	1	R. padi	21.45	10.65	2.55	-13.35	R. padi 0 / comp.	0 / competition	0.5
22	10	Virus-free	23	R. padi with Rm	1	1	R. padi	21.45	10.65	0.55	-11.35	R. padi 0 / comp.	0 / competition	0.454545
23	11	Virus-free	23	R. padi with Rm	1	1	R. padi	21.45	10.65	1.55	-12.35	R. padi 0 / comp.	0 / competition	0.478261
22	10	Virus-free	23	R. padi with Rm	1	1	R. padi	21.45	10.65	0.55	-11.35	R. padi 0 / comp.	0 / competition	0.454545
22	10	Virus-free	23	R. padi with Rm	1	1	R. padi	21.45	10.65	0.55	-11.35	R. padi 0 / comp.	0 / competition	0.454545
21	10	Virus-free	23	R. padi with Rm	1	1	R. padi	21.45	10.65	-0.45	-10.35	R. padi 0 / comp.	0 / competition	0.47619
23	11	Virus-free	23	R. padi with Rm	1	1	R. padi	21.45	10.65	1.55	-12.35	R. padi 0 / comp.	0 / competition	0.478261
20	9	Virus-free	23	R. padi with Rm	1	1	R. padi	21.45	10.65	-1.45	-9.35	R. padi 0 / comp.	0 / competition	0.45
22	11	Virus-free	23	R. padi with Rm	1	1	R. padi	21.45	10.65	0.55	-11.35	R. padi 0 / comp.	0 / competition	0.5
20	9	Virus-free	23	R. padi with Rm	1	1	R. padi	21.45	10.65	-1.45	-9.35	R. padi 0 / comp.	0 / competition	0.45
20	10	Virus-free	23	R. padi with Rm	1	1	R. padi	21.45	10.65	-1.45	-9.35	R. padi 0 / comp.	0 / competition	0.5
20	11	Virus-free	23	R. padi with Rm	1	1	R. padi	21.45	10.65	-1.45	-9.35	R. padi 0 / comp.	0 / competition	0.55
19	10	Virus-free	23	R. padi with Rm	1	1	R. padi	21.45	10.65	-2.45	-8.35	R. padi 0 / comp.	0 / competition	0.526316
19	10	Virus-free	23	R. padi with Rm	1	1	R. padi	21.45	10.65	-2.45	-8.35	R. padi 0 / comp.	0 / competition	0.526316
22	11	Virus-free	23	R. padi with Rm	1	1	R. padi	21.45	10.65	0.55	-11.35	R. padi 0 / comp.	0 / competition	0.5
25	14	Virus-free	26	R. padi alone	1	0	R. padi	25	13.7	0	-11.3	R. padi 0 / 0	0 / alone	0.56
26	15	Virus-free	26	R. padi alone	1	0	R. padi	25	13.7	1	-12.3	R. padi 0 / 0	0 / alone	0.576923
26	14	Virus-free	26	R. padi alone	1	0	R. padi	25	13.7	1	-12.3	R. padi 0 / 0	0 / alone	0.538462
25	14	Virus-free	26	R. padi alone	1	0	R. padi	25	13.7	0	-11.3	R. padi 0 / 0	0 / alone	0.56
25	14	Virus-free	26	R. padi alone	1	0	R. padi	25	13.7	0	-11.3	R. padi 0 / 0	0 / alone	0.56
24	13	Virus-free	26	R. padi alone	1	0	R. padi	25	13.7	-1	-10.3	R. padi 0 / 0	0 / alone	0.541667
26	14	Virus-free	26	R. padi alone	1	0	R. padi	25	13.7	1	-12.3	R. padi 0 / 0	0 / alone	0.538462
25	13	Virus-free	26	R. padi alone	1	0	R. padi	25	13.7	0	-11.3	R. padi 0 / 0	0 / alone	0.52
24	14	Virus-free	26	R. padi alone	1	0	R. padi	25	13.7	-1	-10.3	R. padi 0 / 0	0 / alone	0.583333
24	14	Virus-free	26	R. padi alone	1	0	R. padi	25	13.7	-1	-10.3	R. padi 0 / 0	0 / alone	0.583333
25	14	Virus-free	26	R. padi alone	1	0	R. padi	25	13.7	0	-11.3	R. padi 0 / 0	0 / alone	0.56
23	12	Virus-free	26	R. padi alone	1	0	R. padi	25	13.7	-2	-9.3	R. padi 0 / 0	0 / alone	0.521739
24	14	Virus-free	26	R. padi alone	1	0	R. padi	25	13.7	-1	-10.3	R. padi 0 / 0	0 / alone	0.583333
26	14	Virus-free	26	R. padi alone	1	0	R. padi	25	13.7	1	-12.3	R. padi 0 / 0	0 / alone	0.538462
23	12	Virus-free	26	R. padi alone	1	0	R. padi	25	13.7	-2	-9.3	R. padi 0 / 0	0 / alone	0.521739
25	13	Virus-free	26	R. padi alone	1	0	R. padi	25	13.7	0	-11.3	R. padi 0 / 0	0 / alone	0.52
27	14	Virus-free	26	R. padi alone	1	0	R. padi	25	13.7	2	-13.3	R. padi 0 / 0	0 / alone	0.518519
26	14	Virus-free	26	R. padi alone	1	0	R. padi	25	13.7	1	-12.3	R. padi 0 / 0	0 / alone	0.538462
26	14	Virus-free	26	R. padi alone	1	0	R. padi	25	13.7	1	-12.3	R. padi 0 / 0	0 / alone	0.538462
25	14	Virus-free	26	R. padi alone	1	0	R. padi	25	13.7	0	-11.3	R. padi 0 / 0	0 / alone	0.56
23	12	Virus-free	26	R. padi with Rm	1	1	R. padi	24.1	11.9	-1.1	-11.1	R. padi 0 / comp.	0 / competition	0.521739
24	12	Virus-free	26	R. padi with Rm	1	1	R. padi	24.1	11.9	-0.1	-12.1	R. padi 0 / comp.	0 / competition	0.5
25	12	Virus-free	26	R. padi with Rm	1	1	R. padi	24.1	11.9	0.9	-13.1	R. padi 0 / comp.	0 / competition	0.48
26	13	Virus-free	26	R. padi with Rm	1	1	R. padi	24.1	11.9	1.9	-14.1	R. padi 0 / comp.	0 / competition	0.5
25	12	Virus-free	26	R. padi with Rm	1	1	R. padi	24.1	11.9	0.9	-13.1	R. padi 0 / comp.	0 / competition	0.48
25	12	Virus-free	26	R. padi with Rm	1	1	R. padi	24.1	11.9	0.9	-13.1	R. padi 0 / comp.	0 / competition	0.48
25	13	Virus-free	26	R. padi with Rm	1	1	R. padi	24.1	11.9	0.9	-13.1	R. padi 0 / comp.	0 / competition	0.52
23	12	Virus-free	26	R. padi with Rm	1	1	R. padi	24.1	11.9	-1.1	-11.1	R. padi 0 / comp.	0 / competition	0.521739
22	11	Virus-free	26	R. padi with Rm	1	1	R. padi	24.1	11.9	-2.1	-10.1	R. padi 0 / comp.	0 / competition	0.5
25	12	Virus-free	26	R. padi with Rm	1	1	R. padi	24.1	11.9	0.9	-13.1	R. padi 0 / comp.	0 / competition	0.48
25	12	Virus-free	26	R. padi with Rm	1	1	R. padi	24.1	11.9	0.9	-13.1	R. padi 0 / comp.	0 / competition	0.48
24	12	Virus-free	26	R. padi with Rm	1	1	R. padi	24.1	11.9	-0.1	-12.1	R. padi 0 / comp.	0 / competition	0.5
24	12	Virus-free	26	R. padi with Rm	1	1	R. padi	24.1	11.9	-0.1	-12.1	R. padi 0 / comp.	0 / competition	0.5
24	12	Virus-free	26	R. padi with Rm	1	1	R. padi	24.1	11.9	-0.1	-12.1	R. padi 0 / comp.	0 / competition	0.5
24	12	Virus-free	26	R. padi with Rm	1	1	R. padi	24.1	11.9	-0.1	-12.1	R. padi 0 / comp.	0 / competition	0.5
23	12	Virus-free	26	R. padi with Rm	1	1	R. padi	24.1	11.9	-1.1	-11.1	R. padi 0 / comp.	0 / competition	0.521739
24	12	Virus-free	26	R. padi with Rm	1	1	R. padi	24.1	11.9	-0.1	-12.1	R. padi 0 / comp.	0 / competition	0.5
24	12	Virus-free	26	R. padi with Rm	1	1	R. padi	24.1	11.9	-0.1	-12.1	R. padi 0 / comp.	0 / competition	0.5
24	11	Virus-free	26	R. padi with Rm	1	1	R. padi	24.1	11.9	-0.1	-12.1	R. padi 0 / comp.	0 / competition	0.458333
23	10	Virus-free	26	R. padi with Rm	1	1	R. padi	24.1	11.9	-1.1	-11.1	R. padi 0 / comp.	0 / competition	0.434783
26	14	Virus-free	28	R. padi alone	1	0	R. padi	24.75	12.85	1.25	-13.15	R. padi 0 / 0	0 / alone	0.538462
25	14	Virus-free	28	R. padi alone	1	0	R. padi	24.75	12.85	0.25	-12.15	R. padi 0 / 0	0 / alone	0.56
25	13	Virus-free	28	R. padi alone	1	0	R. padi	24.75	12.85	0.25	-12.15	R. padi 0 / 0	0 / alone	0.52
26	13	Virus-free	28	R. padi alone	1	0	R. padi	24.75	12.85	1.25	-13.15	R. padi 0 / 0	0 / alone	0.5
26	14	Virus-free	28	R. padi alone	1	0	R. padi	24.75	12.85	1.25	-13.15	R. padi 0 / 0	0 / alone	0.538462
22	10	Virus-free	28	R. padi alone	1	0	R. padi	24.75	12.85	-2.75	-9.15	R. padi 0 / 0	0 / alone	0.454545
26	12	Virus-free	28	R. padi alone	1	0	R. padi	24.75	12.85	1.25	-13.15	R. padi 0 / 0	0 / alone	0.461538
26	13	Virus-free	28	R. padi alone	1	0	R. padi	24.75	12.85	1.25	-13.15	R. padi 0 / 0	0 / alone	0.5
25	13	Virus-free	28	R. padi alone	1	0	R. padi	24.75	12.85	0.25	-12.15	R. padi 0 / 0	0 / alone	0.52
25	13	Virus-free	28	R. padi alone	1	0	R. padi	24.75	12.85	0.25	-12.15	R. padi 0 / 0	0 / alone	0.52
25	13	Virus-free	28	R. padi alone	1	0	R. padi	24.75	12.85	0.25	-12.15	R. padi 0 / 0	0 / alone	0.52
24	12	Virus-free	28	R. padi alone	1	0	R. padi	24.75	12.85	-0.75	-11.15	R. padi 0 / 0	0 / alone	0.5
25	14	Virus-free	28	R. padi alone	1	0	R. padi	24.75	12.85	0.25	-12.15	R. padi 0 / 0	0 / alone	0.56
25	13	Virus-free	28	R. padi alone	1	0	R. padi	24.75	12.85	0.25	-12.15	R. padi 0 / 0	0 / alone	0.52
25	14	Virus-free	28	R. padi alone	1	0	R. padi	24.75	12.85	0.25	-12.15	R. padi 0 / 0	0 / alone	0.56
22	10	Virus-free	28	R. padi alone	1	0	R. padi	24.75	12.85	-2.75	-9.15	R. padi 0 / 0	0 / alone	0.454545
25	13	Virus-free	28	R. padi alone	1	0	R. padi	24.75	12.85	0.25	-12.15	R. padi 0 / 0	0 / alone	0.52
23	13	Virus-free	28	R. padi alone	1	0	R. padi	24.75	12.85	-1.75	-10.15	R. padi 0 / 0	0 / alone	0.565217
25	14	Virus-free	28	R. padi alone	1	0	R. padi	24.75	12.85	0.25	-12.15	R. padi 0 / 0	0 / alone	0.56
24	12	Virus-free	28	R. padi alone	1	0	R. padi	24.75	12.85	-0.75	-11.15	R. padi 0 / 0	0 / alone	0.5
22	11	Virus-free	28	R. padi with Rm	1	1	R. padi	23.8	11.4	-1.8	-10.6	R. padi 0 / comp.	0 / competition	0.5
24	12	Virus-free	28	R. padi with Rm	1	1	R. padi	23.8	11.4	0.2	-12.6	R. padi 0 / comp.	0 / competition	0.5
26	14	Virus-free	28	R. padi with Rm	1	1	R. padi	23.8	11.4	2.2	-14.6	R. padi 0 / comp.	0 / competition	0.538462
25	14	Virus-free	28	R. padi with Rm	1	1	R. padi	23.8	11.4	1.2	-13.6	R. padi 0 / comp.	0 / competition	0.56
25	11	Virus-free	28	R. padi with Rm	1	1	R. padi	23.8	11.4	1.2	-13.6	R. padi 0 / comp.	0 / competition	0.44
23	11	Virus-free	28	R. padi with Rm	1	1	R. padi	23.8	11.4	-0.8	-11.6	R. padi 0 / comp.	0 / competition	0.478261
24	12	Virus-free	28	R. padi with Rm	1	1	R. padi	23.8	11.4	0.2	-12.6	R. padi 0 / comp.	0 / competition	0.5
24	12	Virus-free	28	R. padi with Rm	1	1	R. padi	23.8	11.4	0.2	-12.6	R. padi 0 / comp.	0 / competition	0.5
23	10	Virus-free	28	R. padi with Rm	1	1	R. padi	23.8	11.4	-0.8	-11.6	R. padi 0 / comp.	0 / competition	0.434783
24	12	Virus-free	28	R. padi with Rm	1	1	R. padi	23.8	11.4	0.2	-12.6	R. padi 0 / comp.	0 / competition	0.5
25	13	Virus-free	28	R. padi with Rm	1	1	R. padi	23.8	11.4	1.2	-13.6	R. padi 0 / comp.	0 / competition	0.52
25	13	Virus-free	28	R. padi with Rm	1	1	R. padi	23.8	11.4	1.2	-13.6	R. padi 0 / comp.	0 / competition	0.52
24	12	Virus-free	28	R. padi with Rm	1	1	R. padi	23.8	11.4	0.2	-12.6	R. padi 0 / comp.	0 / competition	0.5
23	10	Virus-free	28	R. padi with Rm	1	1	R. padi	23.8	11.4	-0.8	-11.6	R. padi 0 / comp.	0 / competition	0.434783
25	12	Virus-free	28	R. padi with Rm	1	1	R. padi	23.8	11.4	1.2	-13.6	R. padi 0 / comp.	0 / competition	0.48
22	9	Virus-free	28	R. padi with Rm	1	1	R. padi	23.8	11.4	-1.8	-10.6	R. padi 0 / comp.	0 / competition	0.409091
23	9	Virus-free	28	R. padi with Rm	1	1	R. padi	23.8	11.4	-0.8	-11.6	R. padi 0 / comp.	0 / competition	0.391304
24	12	Virus-free	28	R. padi with Rm	1	1	R. padi	23.8	11.4	0.2	-12.6	R. padi 0 / comp.	0 / competition	0.5
23	9	Virus-free	28	R. padi with Rm	1	1	R. padi	23.8	11.4	-0.8	-11.6	R. padi 0 / comp.	0 / competition	0.391304
22	10	Virus-free	28	R. padi with Rm	1	1	R. padi	23.8	11.4	-1.8	-10.6	R. padi 0 / comp.	0 / competition	0.454545
1	0	BYDV-PAV	15	R. padi alone	1	0	R. padi	8.5	4.1	-7.5	3.1	R. padi PAV / alone	PAV / alone	0
10	5	BYDV-PAV	15	R. padi alone	1	0	R. padi	8.5	4.1	1.5	-5.9	R. padi PAV / alone	PAV / alone	0.5
12	8	BYDV-PAV	15	R. padi alone	1	0	R. padi	8.5	4.1	3.5	-7.9	R. padi PAV / alone	PAV / alone	0.666667
8	5	BYDV-PAV	15	R. padi alone	1	0	R. padi	8.5	4.1	-0.5	-3.9	R. padi PAV / alone	PAV / alone	0.625
1	0	BYDV-PAV	15	R. padi alone	1	0	R. padi	8.5	4.1	-7.5	3.1	R. padi PAV / alone	PAV / alone	0
12	6	BYDV-PAV	15	R. padi alone	1	0	R. padi	8.5	4.1	3.5	-7.9	R. padi PAV / alone	PAV / alone	0.5
9	3	BYDV-PAV	15	R. padi alone	1	0	R. padi	8.5	4.1	0.5	-4.9	R. padi PAV / alone	PAV / alone	0.333333
12	5	BYDV-PAV	15	R. padi alone	1	0	R. padi	8.5	4.1	3.5	-7.9	R. padi PAV / alone	PAV / alone	0.416667
12	5	BYDV-PAV	15	R. padi alone	1	0	R. padi	8.5	4.1	3.5	-7.9	R. padi PAV / alone	PAV / alone	0.416667
8	4	BYDV-PAV	15	R. padi alone	1	0	R. padi	8.5	4.1	-0.5	-3.9	R. padi PAV / alone	PAV / alone	0.5
5	0	BYDV-PAV	15	R. padi with Rm	1	1	R. padi	8.4	4	-3.4	-1	R. padi PAV / comp.	PAV / competition	0
11	6	BYDV-PAV	15	R. padi with Rm	1	1	R. padi	8.4	4	2.6	-7	R. padi PAV / comp.	PAV / competition	0.545455
10	5	BYDV-PAV	15	R. padi with Rm	1	1	R. padi	8.4	4	1.6	-6	R. padi PAV / comp.	PAV / competition	0.5
6	2	BYDV-PAV	15	R. padi with Rm	1	1	R. padi	8.4	4	-2.4	-2	R. padi PAV / comp.	PAV / competition	0.333333
7	4	BYDV-PAV	15	R. padi with Rm	1	1	R. padi	8.4	4	-1.4	-3	R. padi PAV / comp.	PAV / competition	0.571429
8	4	BYDV-PAV	15	R. padi with Rm	1	1	R. padi	8.4	4	-0.4	-4	R. padi PAV / comp.	PAV / competition	0.5
10	5	BYDV-PAV	15	R. padi with Rm	1	1	R. padi	8.4	4	1.6	-6	R. padi PAV / comp.	PAV / competition	0.5
10	5	BYDV-PAV	15	R. padi with Rm	1	1	R. padi	8.4	4	1.6	-6	R. padi PAV / comp.	PAV / competition	0.5
8	4	BYDV-PAV	15	R. padi with Rm	1	1	R. padi	8.4	4	-0.4	-4	R. padi PAV / comp.	PAV / competition	0.5
9	5	BYDV-PAV	15	R. padi with Rm	1	1	R. padi	8.4	4	0.6	-5	R. padi PAV / comp.	PAV / competition	0.555556
7	3	BYDV-PAV	18	R. padi alone	1	0	R. padi	7.8	4.3	-0.8	-2.7	R. padi PAV / alone	PAV / alone	0.428571
7	4	BYDV-PAV	18	R. padi alone	1	0	R. padi	7.8	4.3	-0.8	-2.7	R. padi PAV / alone	PAV / alone	0.571429
9	6	BYDV-PAV	18	R. padi alone	1	0	R. padi	7.8	4.3	1.2	-4.7	R. padi PAV / alone	PAV / alone	0.666667
6	2	BYDV-PAV	18	R. padi alone	1	0	R. padi	7.8	4.3	-1.8	-1.7	R. padi PAV / alone	PAV / alone	0.333333
4	0	BYDV-PAV	18	R. padi alone	1	0	R. padi	7.8	4.3	-3.8	0.3	R. padi PAV / alone	PAV / alone	0
7	6	BYDV-PAV	18	R. padi alone	1	0	R. padi	7.8	4.3	-0.8	-2.7	R. padi PAV / alone	PAV / alone	0.857143
8	6	BYDV-PAV	18	R. padi alone	1	0	R. padi	7.8	4.3	0.2	-3.7	R. padi PAV / alone	PAV / alone	0.75
11	6	BYDV-PAV	18	R. padi alone	1	0	R. padi	7.8	4.3	3.2	-6.7	R. padi PAV / alone	PAV / alone	0.545455
10	5	BYDV-PAV	18	R. padi alone	1	0	R. padi	7.8	4.3	2.2	-5.7	R. padi PAV / alone	PAV / alone	0.5
9	5	BYDV-PAV	18	R. padi alone	1	0	R. padi	7.8	4.3	1.2	-4.7	R. padi PAV / alone	PAV / alone	0.555556
7	6	BYDV-PAV	18	R. padi with Rm	1	1	R. padi	11	9.6	-4	2.6	R. padi PAV / comp.	PAV / competition	0.857143
12	10	BYDV-PAV	18	R. padi with Rm	1	1	R. padi	11	9.6	1	-2.4	R. padi PAV / comp.	PAV / competition	0.833333
9	8	BYDV-PAV	18	R. padi with Rm	1	1	R. padi	11	9.6	-2	0.6	R. padi PAV / comp.	PAV / competition	0.888889
12	9	BYDV-PAV	18	R. padi with Rm	1	1	R. padi	11	9.6	1	-2.4	R. padi PAV / comp.	PAV / competition	0.75
12	10	BYDV-PAV	18	R. padi with Rm	1	1	R. padi	11	9.6	1	-2.4	R. padi PAV / comp.	PAV / competition	0.833333
10	6	BYDV-PAV	18	R. padi with Rm	1	1	R. padi	11	9.6	-1	-0.4	R. padi PAV / comp.	PAV / competition	0.6
13	14	BYDV-PAV	18	R. padi with Rm	1	1	R. padi	11	9.6	2	-3.4	R. padi PAV / comp.	PAV / competition	1.07692
11	12	BYDV-PAV	18	R. padi with Rm	1	1	R. padi	11	9.6	0	-1.4	R. padi PAV / comp.	PAV / competition	1.09091
12	10	BYDV-PAV	18	R. padi with Rm	1	1	R. padi	11	9.6	1	-2.4	R. padi PAV / comp.	PAV / competition	0.833333
12	11	BYDV-PAV	18	R. padi with Rm	1	1	R. padi	11	9.6	1	-2.4	R. padi PAV / comp.	PAV / competition	0.916667
19	30	BYDV-PAV	21	R. padi alone	1	0	R. padi	16.4	28	2.6	9	R. padi PAV / alone	PAV / alone	1.57895
17	32	BYDV-PAV	21	R. padi alone	1	0	R. padi	16.4	28	0.6	11	R. padi PAV / alone	PAV / alone	1.88235
18	33	BYDV-PAV	21	R. padi alone	1	0	R. padi	16.4	28	1.6	10	R. padi PAV / alone	PAV / alone	1.83333
20	46	BYDV-PAV	21	R. padi alone	1	0	R. padi	16.4	28	3.6	8	R. padi PAV / alone	PAV / alone	2.3
18	32	BYDV-PAV	21	R. padi alone	1	0	R. padi	16.4	28	1.6	10	R. padi PAV / alone	PAV / alone	1.77778
15	22	BYDV-PAV	21	R. padi alone	1	0	R. padi	16.4	28	-1.4	13	R. padi PAV / alone	PAV / alone	1.46667
14	16	BYDV-PAV	21	R. padi alone	1	0	R. padi	16.4	28	-2.4	14	R. padi PAV / alone	PAV / alone	1.14286
15	23	BYDV-PAV	21	R. padi alone	1	0	R. padi	16.4	28	-1.4	13	R. padi PAV / alone	PAV / alone	1.53333
13	20	BYDV-PAV	21	R. padi alone	1	0	R. padi	16.4	28	-3.4	15	R. padi PAV / alone	PAV / alone	1.53846
15	26	BYDV-PAV	21	R. padi alone	1	0	R. padi	16.4	28	-1.4	13	R. padi PAV / alone	PAV / alone	1.73333
11	14	BYDV-PAV	21	R. padi with Rm	1	1	R. padi	16.5	15	-5.5	4	R. padi PAV / comp.	PAV / competition	1.27273
18	16	BYDV-PAV	21	R. padi with Rm	1	1	R. padi	16.5	15	1.5	-3	R. padi PAV / comp.	PAV / competition	0.888889
19	16	BYDV-PAV	21	R. padi with Rm	1	1	R. padi	16.5	15	2.5	-4	R. padi PAV / comp.	PAV / competition	0.842105
20	22	BYDV-PAV	21	R. padi with Rm	1	1	R. padi	16.5	15	3.5	-5	R. padi PAV / comp.	PAV / competition	1.1
15	12	BYDV-PAV	21	R. padi with Rm	1	1	R. padi	16.5	15	-1.5	0	R. padi PAV / comp.	PAV / competition	0.8
18	15	BYDV-PAV	21	R. padi with Rm	1	1	R. padi	16.5	15	1.5	-3	R. padi PAV / comp.	PAV / competition	0.833333
15	13	BYDV-PAV	21	R. padi with Rm	1	1	R. padi	16.5	15	-1.5	0	R. padi PAV / comp.	PAV / competition	0.866667
15	13	BYDV-PAV	21	R. padi with Rm	1	1	R. padi	16.5	15	-1.5	0	R. padi PAV / comp.	PAV / competition	0.866667
18	15	BYDV-PAV	21	R. padi with Rm	1	1	R. padi	16.5	15	1.5	-3	R. padi PAV / comp.	PAV / competition	0.833333
16	14	BYDV-PAV	21	R. padi with Rm	1	1	R. padi	16.5	15	-0.5	-1	R. padi PAV / comp.	PAV / competition	0.875
30	72	BYDV-PAV	23	R. padi alone	1	0	R. padi	28.9	66.6	1.1	36.6	R. padi PAV / alone	PAV / alone	2.4
27	56	BYDV-PAV	23	R. padi alone	1	0	R. padi	28.9	66.6	-1.9	39.6	R. padi PAV / alone	PAV / alone	2.07407
28	65	BYDV-PAV	23	R. padi alone	1	0	R. padi	28.9	66.6	-0.9	38.6	R. padi PAV / alone	PAV / alone	2.32143
28	71	BYDV-PAV	23	R. padi alone	1	0	R. padi	28.9	66.6	-0.9	38.6	R. padi PAV / alone	PAV / alone	2.53571
29	74	BYDV-PAV	23	R. padi alone	1	0	R. padi	28.9	66.6	0.1	37.6	R. padi PAV / alone	PAV / alone	2.55172
30	75	BYDV-PAV	23	R. padi alone	1	0	R. padi	28.9	66.6	1.1	36.6	R. padi PAV / alone	PAV / alone	2.5
27	47	BYDV-PAV	23	R. padi alone	1	0	R. padi	28.9	66.6	-1.9	39.6	R. padi PAV / alone	PAV / alone	1.74074
30	73	BYDV-PAV	23	R. padi alone	1	0	R. padi	28.9	66.6	1.1	36.6	R. padi PAV / alone	PAV / alone	2.43333
30	68	BYDV-PAV	23	R. padi alone	1	0	R. padi	28.9	66.6	1.1	36.6	R. padi PAV / alone	PAV / alone	2.26667
30	65	BYDV-PAV	23	R. padi alone	1	0	R. padi	28.9	66.6	1.1	36.6	R. padi PAV / alone	PAV / alone	2.16667
26	53	BYDV-PAV	23	R. padi with Rm	1	1	R. padi	27.6	58.7	-1.6	32.7	R. padi PAV / comp.	PAV / competition	2.03846
27	45	BYDV-PAV	23	R. padi with Rm	1	1	R. padi	27.6	58.7	-0.6	31.7	R. padi PAV / comp.	PAV / competition	1.66667
28	41	BYDV-PAV	23	R. padi with Rm	1	1	R. padi	27.6	58.7	0.4	30.7	R. padi PAV / comp.	PAV / competition	1.46429
27	67	BYDV-PAV	23	R. padi with Rm	1	1	R. padi	27.6	58.7	-0.6	31.7	R. padi PAV / comp.	PAV / competition	2.48148
28	66	BYDV-PAV	23	R. padi with Rm	1	1	R. padi	27.6	58.7	0.4	30.7	R. padi PAV / comp.	PAV / competition	2.35714
27	70	BYDV-PAV	23	R. padi with Rm	1	1	R. padi	27.6	58.7	-0.6	31.7	R. padi PAV / comp.	PAV / competition	2.59259
29	69	BYDV-PAV	23	R. padi with Rm	1	1	R. padi	27.6	58.7	1.4	29.7	R. padi PAV / comp.	PAV / competition	2.37931
30	72	BYDV-PAV	23	R. padi with Rm	1	1	R. padi	27.6	58.7	2.4	28.7	R. padi PAV / comp.	PAV / competition	2.4
27	55	BYDV-PAV	23	R. padi with Rm	1	1	R. padi	27.6	58.7	-0.6	31.7	R. padi PAV / comp.	PAV / competition	2.03704
27	49	BYDV-PAV	23	R. padi with Rm	1	1	R. padi	27.6	58.7	-0.6	31.7	R. padi PAV / comp.	PAV / competition	1.81481
27	64	BYDV-PAV	26	R. padi alone	1	0	R. padi	27	63.3	0	36.3	R. padi PAV / alone	PAV / alone	2.37037
27	62	BYDV-PAV	26	R. padi alone	1	0	R. padi	27	63.3	0	36.3	R. padi PAV / alone	PAV / alone	2.2963
26	65	BYDV-PAV	26	R. padi alone	1	0	R. padi	27	63.3	-1	37.3	R. padi PAV / alone	PAV / alone	2.5
28	65	BYDV-PAV	26	R. padi alone	1	0	R. padi	27	63.3	1	35.3	R. padi PAV / alone	PAV / alone	2.32143
28	65	BYDV-PAV	26	R. padi alone	1	0	R. padi	27	63.3	1	35.3	R. padi PAV / alone	PAV / alone	2.32143
28	65	BYDV-PAV	26	R. padi alone	1	0	R. padi	27	63.3	1	35.3	R. padi PAV / alone	PAV / alone	2.32143
27	65	BYDV-PAV	26	R. padi alone	1	0	R. padi	27	63.3	0	36.3	R. padi PAV / alone	PAV / alone	2.40741
27	59	BYDV-PAV	26	R. padi alone	1	0	R. padi	27	63.3	0	36.3	R. padi PAV / alone	PAV / alone	2.18519
28	64	BYDV-PAV	26	R. padi alone	1	0	R. padi	27	63.3	1	35.3	R. padi PAV / alone	PAV / alone	2.28571
24	59	BYDV-PAV	26	R. padi alone	1	0	R. padi	27	63.3	-3	39.3	R. padi PAV / alone	PAV / alone	2.45833
26	74	BYDV-PAV	26	R. padi with Rm	1	1	R. padi	27.2	65.4	-1.2	39.4	R. padi PAV / comp.	PAV / competition	2.84615
25	68	BYDV-PAV	26	R. padi with Rm	1	1	R. padi	27.2	65.4	-2.2	40.4	R. padi PAV / comp.	PAV / competition	2.72
27	59	BYDV-PAV	26	R. padi with Rm	1	1	R. padi	27.2	65.4	-0.2	38.4	R. padi PAV / comp.	PAV / competition	2.18519
27	76	BYDV-PAV	26	R. padi with Rm	1	1	R. padi	27.2	65.4	-0.2	38.4	R. padi PAV / comp.	PAV / competition	2.81481
28	71	BYDV-PAV	26	R. padi with Rm	1	1	R. padi	27.2	65.4	0.8	37.4	R. padi PAV / comp.	PAV / competition	2.53571
28	66	BYDV-PAV	26	R. padi with Rm	1	1	R. padi	27.2	65.4	0.8	37.4	R. padi PAV / comp.	PAV / competition	2.35714
27	68	BYDV-PAV	26	R. padi with Rm	1	1	R. padi	27.2	65.4	-0.2	38.4	R. padi PAV / comp.	PAV / competition	2.51852
28	52	BYDV-PAV	26	R. padi with Rm	1	1	R. padi	27.2	65.4	0.8	37.4	R. padi PAV / comp.	PAV / competition	1.85714
28	59	BYDV-PAV	26	R. padi with Rm	1	1	R. padi	27.2	65.4	0.8	37.4	R. padi PAV / comp.	PAV / competition	2.10714
28	61	BYDV-PAV	26	R. padi with Rm	1	1	R. padi	27.2	65.4	0.8	37.4	R. padi PAV / comp.	PAV / competition	2.17857
28	53	BYDV-PAV	28	R. padi alone	1	0	R. padi	27.2	51	0.8	23	R. padi PAV / alone	PAV / alone	1.89286
28	56	BYDV-PAV	28	R. padi alone	1	0	R. padi	27.2	51	0.8	23	R. padi PAV / alone	PAV / alone	2
28	54	BYDV-PAV	28	R. padi alone	1	0	R. padi	27.2	51	0.8	23	R. padi PAV / alone	PAV / alone	1.92857
28	57	BYDV-PAV	28	R. padi alone	1	0	R. padi	27.2	51	0.8	23	R. padi PAV / alone	PAV / alone	2.03571
25	41	BYDV-PAV	28	R. padi alone	1	0	R. padi	27.2	51	-2.2	26	R. padi PAV / alone	PAV / alone	1.64
27	51	BYDV-PAV	28	R. padi alone	1	0	R. padi	27.2	51	-0.2	24	R. padi PAV / alone	PAV / alone	1.88889
27	50	BYDV-PAV	28	R. padi alone	1	0	R. padi	27.2	51	-0.2	24	R. padi PAV / alone	PAV / alone	1.85185
26	48	BYDV-PAV	28	R. padi alone	1	0	R. padi	27.2	51	-1.2	25	R. padi PAV / alone	PAV / alone	1.84615
27	46	BYDV-PAV	28	R. padi alone	1	0	R. padi	27.2	51	-0.2	24	R. padi PAV / alone	PAV / alone	1.7037
28	54	BYDV-PAV	28	R. padi alone	1	0	R. padi	27.2	51	0.8	23	R. padi PAV / alone	PAV / alone	1.92857
27	43	BYDV-PAV	28	R. padi with Rm	1	1	R. padi	26	41.9	1	14.9	R. padi PAV / comp.	PAV / competition	1.59259
26	42	BYDV-PAV	28	R. padi with Rm	1	1	R. padi	26	41.9	0	15.9	R. padi PAV / comp.	PAV / competition	1.61538
28	48	BYDV-PAV	28	R. padi with Rm	1	1	R. padi	26	41.9	2	13.9	R. padi PAV / comp.	PAV / competition	1.71429
28	50	BYDV-PAV	28	R. padi with Rm	1	1	R. padi	26	41.9	2	13.9	R. padi PAV / comp.	PAV / competition	1.78571
26	39	BYDV-PAV	28	R. padi with Rm	1	1	R. padi	26	41.9	0	15.9	R. padi PAV / comp.	PAV / competition	1.5
29	52	BYDV-PAV	28	R. padi with Rm	1	1	R. padi	26	41.9	3	12.9	R. padi PAV / comp.	PAV / competition	1.7931
22	34	BYDV-PAV	28	R. padi with Rm	1	1	R. padi	26	41.9	-4	19.9	R. padi PAV / comp.	PAV / competition	1.54545
25	38	BYDV-PAV	28	R. padi with Rm	1	1	R. padi	26	41.9	-1	16.9	R. padi PAV / comp.	PAV / competition	1.52
22	30	BYDV-PAV	28	R. padi with Rm	1	1	R. padi	26	41.9	-4	19.9	R. padi PAV / comp.	PAV / competition	1.36364
27	43	BYDV-PAV	28	R. padi with Rm	1	1	R. padi	26	41.9	1	14.9	R. padi PAV / comp.	PAV / competition	1.59259
2	0	BYDV-RMV	15	R. padi alone	1	0	R. padi	7.2	3.1	-5.2	1.1	R. padi RMV / alone	RMV / alone	0
2	0	BYDV-RMV	15	R. padi alone	1	0	R. padi	7.2	3.1	-5.2	1.1	R. padi RMV / alone	RMV / alone	0
10	4	BYDV-RMV	15	R. padi alone	1	0	R. padi	7.2	3.1	2.8	-6.9	R. padi RMV / alone	RMV / alone	0.4
10	4	BYDV-RMV	15	R. padi alone	1	0	R. padi	7.2	3.1	2.8	-6.9	R. padi RMV / alone	RMV / alone	0.4
12	7	BYDV-RMV	15	R. padi alone	1	0	R. padi	7.2	3.1	4.8	-8.9	R. padi RMV / alone	RMV / alone	0.583333
9	6	BYDV-RMV	15	R. padi alone	1	0	R. padi	7.2	3.1	1.8	-5.9	R. padi RMV / alone	RMV / alone	0.666667
10	4	BYDV-RMV	15	R. padi alone	1	0	R. padi	7.2	3.1	2.8	-6.9	R. padi RMV / alone	RMV / alone	0.4
8	3	BYDV-RMV	15	R. padi alone	1	0	R. padi	7.2	3.1	0.8	-4.9	R. padi RMV / alone	RMV / alone	0.375
7	3	BYDV-RMV	15	R. padi alone	1	0	R. padi	7.2	3.1	-0.2	-3.9	R. padi RMV / alone	RMV / alone	0.428571
2	0	BYDV-RMV	15	R. padi alone	1	0	R. padi	7.2	3.1	-5.2	1.1	R. padi RMV / alone	RMV / alone	0
5	0	BYDV-RMV	15	R. padi with Rm	1	1	R. padi	7.2	2.9	-2.2	-2.1	R. padi RMV / comp.	RMV / competition	0
8	4	BYDV-RMV	15	R. padi with Rm	1	1	R. padi	7.2	2.9	0.8	-5.1	R. padi RMV / comp.	RMV / competition	0.5
10	5	BYDV-RMV	15	R. padi with Rm	1	1	R. padi	7.2	2.9	2.8	-7.1	R. padi RMV / comp.	RMV / competition	0.5
6	1	BYDV-RMV	15	R. padi with Rm	1	1	R. padi	7.2	2.9	-1.2	-3.1	R. padi RMV / comp.	RMV / competition	0.166667
7	3	BYDV-RMV	15	R. padi with Rm	1	1	R. padi	7.2	2.9	-0.2	-4.1	R. padi RMV / comp.	RMV / competition	0.428571
7	3	BYDV-RMV	15	R. padi with Rm	1	1	R. padi	7.2	2.9	-0.2	-4.1	R. padi RMV / comp.	RMV / competition	0.428571
10	5	BYDV-RMV	15	R. padi with Rm	1	1	R. padi	7.2	2.9	2.8	-7.1	R. padi RMV / comp.	RMV / competition	0.5
10	5	BYDV-RMV	15	R. padi with Rm	1	1	R. padi	7.2	2.9	2.8	-7.1	R. padi RMV / comp.	RMV / competition	0.5
7	3	BYDV-RMV	15	R. padi with Rm	1	1	R. padi	7.2	2.9	-0.2	-4.1	R. padi RMV / comp.	RMV / competition	0.428571
2	0	BYDV-RMV	15	R. padi with Rm	1	1	R. padi	7.2	2.9	-5.2	0.9	R. padi RMV / comp.	RMV / competition	0
10	5	BYDV-RMV	18	R. padi alone	1	0	R. padi	8	4.1	2	-5.9	R. padi RMV / alone	RMV / alone	0.5
10	5	BYDV-RMV	18	R. padi alone	1	0	R. padi	8	4.1	2	-5.9	R. padi RMV / alone	RMV / alone	0.5
12	7	BYDV-RMV	18	R. padi alone	1	0	R. padi	8	4.1	4	-7.9	R. padi RMV / alone	RMV / alone	0.583333
5	0	BYDV-RMV	18	R. padi alone	1	0	R. padi	8	4.1	-3	-0.9	R. padi RMV / alone	RMV / alone	0
9	4	BYDV-RMV	18	R. padi alone	1	0	R. padi	8	4.1	1	-4.9	R. padi RMV / alone	RMV / alone	0.444444
2	6	BYDV-RMV	18	R. padi alone	1	0	R. padi	8	4.1	-6	2.1	R. padi RMV / alone	RMV / alone	3
2	0	BYDV-RMV	18	R. padi alone	1	0	R. padi	8	4.1	-6	2.1	R. padi RMV / alone	RMV / alone	0
11	5	BYDV-RMV	18	R. padi alone	1	0	R. padi	8	4.1	3	-6.9	R. padi RMV / alone	RMV / alone	0.454545
10	5	BYDV-RMV	18	R. padi alone	1	0	R. padi	8	4.1	2	-5.9	R. padi RMV / alone	RMV / alone	0.5
9	4	BYDV-RMV	18	R. padi alone	1	0	R. padi	8	4.1	1	-4.9	R. padi RMV / alone	RMV / alone	0.444444
10	6	BYDV-RMV	18	R. padi with Rm	1	1	R. padi	10.2	6.6	-0.2	-3.4	R. padi RMV / comp.	RMV / competition	0.6
10	6	BYDV-RMV	18	R. padi with Rm	1	1	R. padi	10.2	6.6	-0.2	-3.4	R. padi RMV / comp.	RMV / competition	0.6
9	5	BYDV-RMV	18	R. padi with Rm	1	1	R. padi	10.2	6.6	-1.2	-2.4	R. padi RMV / comp.	RMV / competition	0.555556
12	9	BYDV-RMV	18	R. padi with Rm	1	1	R. padi	10.2	6.6	1.8	-5.4	R. padi RMV / comp.	RMV / competition	0.75
10	7	BYDV-RMV	18	R. padi with Rm	1	1	R. padi	10.2	6.6	-0.2	-3.4	R. padi RMV / comp.	RMV / competition	0.7
10	6	BYDV-RMV	18	R. padi with Rm	1	1	R. padi	10.2	6.6	-0.2	-3.4	R. padi RMV / comp.	RMV / competition	0.6
12	10	BYDV-RMV	18	R. padi with Rm	1	1	R. padi	10.2	6.6	1.8	-5.4	R. padi RMV / comp.	RMV / competition	0.833333
10	6	BYDV-RMV	18	R. padi with Rm	1	1	R. padi	10.2	6.6	-0.2	-3.4	R. padi RMV / comp.	RMV / competition	0.6
9	5	BYDV-RMV	18	R. padi with Rm	1	1	R. padi	10.2	6.6	-1.2	-2.4	R. padi RMV / comp.	RMV / competition	0.555556
10	6	BYDV-RMV	18	R. padi with Rm	1	1	R. padi	10.2	6.6	-0.2	-3.4	R. padi RMV / comp.	RMV / competition	0.6
15	13	BYDV-RMV	21	R. padi alone	1	0	R. padi	17.7	19.4	-2.7	4.4	R. padi RMV / alone	RMV / alone	0.866667
15	13	BYDV-RMV	21	R. padi alone	1	0	R. padi	17.7	19.4	-2.7	4.4	R. padi RMV / alone	RMV / alone	0.866667
20	24	BYDV-RMV	21	R. padi alone	1	0	R. padi	17.7	19.4	2.3	-0.6	R. padi RMV / alone	RMV / alone	1.2
18	20	BYDV-RMV	21	R. padi alone	1	0	R. padi	17.7	19.4	0.3	1.4	R. padi RMV / alone	RMV / alone	1.11111
16	19	BYDV-RMV	21	R. padi alone	1	0	R. padi	17.7	19.4	-1.7	3.4	R. padi RMV / alone	RMV / alone	1.1875
15	14	BYDV-RMV	21	R. padi alone	1	0	R. padi	17.7	19.4	-2.7	4.4	R. padi RMV / alone	RMV / alone	0.933333
19	20	BYDV-RMV	21	R. padi alone	1	0	R. padi	17.7	19.4	1.3	0.4	R. padi RMV / alone	RMV / alone	1.05263
20	25	BYDV-RMV	21	R. padi alone	1	0	R. padi	17.7	19.4	2.3	-0.6	R. padi RMV / alone	RMV / alone	1.25
21	26	BYDV-RMV	21	R. padi alone	1	0	R. padi	17.7	19.4	3.3	-1.6	R. padi RMV / alone	RMV / alone	1.2381
18	20	BYDV-RMV	21	R. padi alone	1	0	R. padi	17.7	19.4	0.3	1.4	R. padi RMV / alone	RMV / alone	1.11111
16	18	BYDV-RMV	21	R. padi with Rm	1	1	R. padi	15.3	14.9	0.7	-1.1	R. padi RMV / comp.	RMV / competition	1.125
16	18	BYDV-RMV	21	R. padi with Rm	1	1	R. padi	15.3	14.9	0.7	-1.1	R. padi RMV / comp.	RMV / competition	1.125
14	15	BYDV-RMV	21	R. padi with Rm	1	1	R. padi	15.3	14.9	-1.3	0.9	R. padi RMV / comp.	RMV / competition	1.07143
13	11	BYDV-RMV	21	R. padi with Rm	1	1	R. padi	15.3	14.9	-2.3	1.9	R. padi RMV / comp.	RMV / competition	0.846154
12	9	BYDV-RMV	21	R. padi with Rm	1	1	R. padi	15.3	14.9	-3.3	2.9	R. padi RMV / comp.	RMV / competition	0.75
14	12	BYDV-RMV	21	R. padi with Rm	1	1	R. padi	15.3	14.9	-1.3	0.9	R. padi RMV / comp.	RMV / competition	0.857143
16	14	BYDV-RMV	21	R. padi with Rm	1	1	R. padi	15.3	14.9	0.7	-1.1	R. padi RMV / comp.	RMV / competition	0.875
15	13	BYDV-RMV	21	R. padi with Rm	1	1	R. padi	15.3	14.9	-0.3	-0.1	R. padi RMV / comp.	RMV / competition	0.866667
19	20	BYDV-RMV	21	R. padi with Rm	1	1	R. padi	15.3	14.9	3.7	-4.1	R. padi RMV / comp.	RMV / competition	1.05263
18	19	BYDV-RMV	21	R. padi with Rm	1	1	R. padi	15.3	14.9	2.7	-3.1	R. padi RMV / comp.	RMV / competition	1.05556
27	45	BYDV-RMV	23	R. padi alone	1	0	R. padi	27.5	44.8	-0.5	17.8	R. padi RMV / alone	RMV / alone	1.66667
27	45	BYDV-RMV	23	R. padi alone	1	0	R. padi	27.5	44.8	-0.5	17.8	R. padi RMV / alone	RMV / alone	1.66667
28	48	BYDV-RMV	23	R. padi alone	1	0	R. padi	27.5	44.8	0.5	16.8	R. padi RMV / alone	RMV / alone	1.71429
30	52	BYDV-RMV	23	R. padi alone	1	0	R. padi	27.5	44.8	2.5	14.8	R. padi RMV / alone	RMV / alone	1.73333
26	43	BYDV-RMV	23	R. padi alone	1	0	R. padi	27.5	44.8	-1.5	18.8	R. padi RMV / alone	RMV / alone	1.65385
27	45	BYDV-RMV	23	R. padi alone	1	0	R. padi	27.5	44.8	-0.5	17.8	R. padi RMV / alone	RMV / alone	1.66667
28	37	BYDV-RMV	23	R. padi alone	1	0	R. padi	27.5	44.8	0.5	16.8	R. padi RMV / alone	RMV / alone	1.32143
25	40	BYDV-RMV	23	R. padi alone	1	0	R. padi	27.5	44.8	-2.5	19.8	R. padi RMV / alone	RMV / alone	1.6
30	52	BYDV-RMV	23	R. padi alone	1	0	R. padi	27.5	44.8	2.5	14.8	R. padi RMV / alone	RMV / alone	1.73333
27	41	BYDV-RMV	23	R. padi alone	1	0	R. padi	27.5	44.8	-0.5	17.8	R. padi RMV / alone	RMV / alone	1.51852
27	41	BYDV-RMV	23	R. padi with Rm	1	1	R. padi	26.2	38.6	0.8	11.6	R. padi RMV / comp.	RMV / competition	1.51852
26	38	BYDV-RMV	23	R. padi with Rm	1	1	R. padi	26.2	38.6	-0.2	12.6	R. padi RMV / comp.	RMV / competition	1.46154
24	33	BYDV-RMV	23	R. padi with Rm	1	1	R. padi	26.2	38.6	-2.2	14.6	R. padi RMV / comp.	RMV / competition	1.375
25	36	BYDV-RMV	23	R. padi with Rm	1	1	R. padi	26.2	38.6	-1.2	13.6	R. padi RMV / comp.	RMV / competition	1.44
27	40	BYDV-RMV	23	R. padi with Rm	1	1	R. padi	26.2	38.6	0.8	11.6	R. padi RMV / comp.	RMV / competition	1.48148
27	39	BYDV-RMV	23	R. padi with Rm	1	1	R. padi	26.2	38.6	0.8	11.6	R. padi RMV / comp.	RMV / competition	1.44444
26	39	BYDV-RMV	23	R. padi with Rm	1	1	R. padi	26.2	38.6	-0.2	12.6	R. padi RMV / comp.	RMV / competition	1.5
28	45	BYDV-RMV	23	R. padi with Rm	1	1	R. padi	26.2	38.6	1.8	10.6	R. padi RMV / comp.	RMV / competition	1.60714
25	35	BYDV-RMV	23	R. padi with Rm	1	1	R. padi	26.2	38.6	-1.2	13.6	R. padi RMV / comp.	RMV / competition	1.4
27	40	BYDV-RMV	23	R. padi with Rm	1	1	R. padi	26.2	38.6	0.8	11.6	R. padi RMV / comp.	RMV / competition	1.48148
26	35	BYDV-RMV	26	R. padi alone	1	0	R. padi	25.2	31.5	0.8	5.5	R. padi RMV / alone	RMV / alone	1.34615
25	31	BYDV-RMV	26	R. padi alone	1	0	R. padi	25.2	31.5	-0.2	6.5	R. padi RMV / alone	RMV / alone	1.24
25	30	BYDV-RMV	26	R. padi alone	1	0	R. padi	25.2	31.5	-0.2	6.5	R. padi RMV / alone	RMV / alone	1.2
27	38	BYDV-RMV	26	R. padi alone	1	0	R. padi	25.2	31.5	1.8	4.5	R. padi RMV / alone	RMV / alone	1.40741
25	30	BYDV-RMV	26	R. padi alone	1	0	R. padi	25.2	31.5	-0.2	6.5	R. padi RMV / alone	RMV / alone	1.2
25	32	BYDV-RMV	26	R. padi alone	1	0	R. padi	25.2	31.5	-0.2	6.5	R. padi RMV / alone	RMV / alone	1.28
25	31	BYDV-RMV	26	R. padi alone	1	0	R. padi	25.2	31.5	-0.2	6.5	R. padi RMV / alone	RMV / alone	1.24
25	30	BYDV-RMV	26	R. padi alone	1	0	R. padi	25.2	31.5	-0.2	6.5	R. padi RMV / alone	RMV / alone	1.2
25	30	BYDV-RMV	26	R. padi alone	1	0	R. padi	25.2	31.5	-0.2	6.5	R. padi RMV / alone	RMV / alone	1.2
24	28	BYDV-RMV	26	R. padi alone	1	0	R. padi	25.2	31.5	-1.2	7.5	R. padi RMV / alone	RMV / alone	1.16667
30	35	BYDV-RMV	26	R. padi with Rm	1	1	R. padi	26.1	25	3.9	-5	R. padi RMV / comp.	RMV / competition	1.16667
28	32	BYDV-RMV	26	R. padi with Rm	1	1	R. padi	26.1	25	1.9	-3	R. padi RMV / comp.	RMV / competition	1.14286
27	28	BYDV-RMV	26	R. padi with Rm	1	1	R. padi	26.1	25	0.9	-2	R. padi RMV / comp.	RMV / competition	1.03704
27	13	BYDV-RMV	26	R. padi with Rm	1	1	R. padi	26.1	25	0.9	-2	R. padi RMV / comp.	RMV / competition	0.481481
25	24	BYDV-RMV	26	R. padi with Rm	1	1	R. padi	26.1	25	-1.1	0	R. padi RMV / comp.	RMV / competition	0.96
25	24	BYDV-RMV	26	R. padi with Rm	1	1	R. padi	26.1	25	-1.1	0	R. padi RMV / comp.	RMV / competition	0.96
25	23	BYDV-RMV	26	R. padi with Rm	1	1	R. padi	26.1	25	-1.1	0	R. padi RMV / comp.	RMV / competition	0.92
27	28	BYDV-RMV	26	R. padi with Rm	1	1	R. padi	26.1	25	0.9	-2	R. padi RMV / comp.	RMV / competition	1.03704
22	19	BYDV-RMV	26	R. padi with Rm	1	1	R. padi	26.1	25	-4.1	3	R. padi RMV / comp.	RMV / competition	0.863636
25	24	BYDV-RMV	26	R. padi with Rm	1	1	R. padi	26.1	25	-1.1	0	R. padi RMV / comp.	RMV / competition	0.96
27	32	BYDV-RMV	28	R. padi alone	1	0	R. padi	26.1	26.7	0.9	-0.3	R. padi RMV / alone	RMV / alone	1.18519
25	25	BYDV-RMV	28	R. padi alone	1	0	R. padi	26.1	26.7	-1.1	1.7	R. padi RMV / alone	RMV / alone	1
27	32	BYDV-RMV	28	R. padi alone	1	0	R. padi	26.1	26.7	0.9	-0.3	R. padi RMV / alone	RMV / alone	1.18519
26	26	BYDV-RMV	28	R. padi alone	1	0	R. padi	26.1	26.7	-0.1	0.7	R. padi RMV / alone	RMV / alone	1
26	27	BYDV-RMV	28	R. padi alone	1	0	R. padi	26.1	26.7	-0.1	0.7	R. padi RMV / alone	RMV / alone	1.03846
28	36	BYDV-RMV	28	R. padi alone	1	0	R. padi	26.1	26.7	1.9	-1.3	R. padi RMV / alone	RMV / alone	1.28571
26	28	BYDV-RMV	28	R. padi alone	1	0	R. padi	26.1	26.7	-0.1	0.7	R. padi RMV / alone	RMV / alone	1.07692
26	13	BYDV-RMV	28	R. padi alone	1	0	R. padi	26.1	26.7	-0.1	0.7	R. padi RMV / alone	RMV / alone	0.5
25	24	BYDV-RMV	28	R. padi alone	1	0	R. padi	26.1	26.7	-1.1	1.7	R. padi RMV / alone	RMV / alone	0.96
25	24	BYDV-RMV	28	R. padi alone	1	0	R. padi	26.1	26.7	-1.1	1.7	R. padi RMV / alone	RMV / alone	0.96
24	21	BYDV-RMV	28	R. padi with Rm	1	1	R. padi	24.6	22.7	-0.6	-1.3	R. padi RMV / comp.	RMV / competition	0.875
24	22	BYDV-RMV	28	R. padi with Rm	1	1	R. padi	24.6	22.7	-0.6	-1.3	R. padi RMV / comp.	RMV / competition	0.916667
25	22	BYDV-RMV	28	R. padi with Rm	1	1	R. padi	24.6	22.7	0.4	-2.3	R. padi RMV / comp.	RMV / competition	0.88
26	25	BYDV-RMV	28	R. padi with Rm	1	1	R. padi	24.6	22.7	1.4	-3.3	R. padi RMV / comp.	RMV / competition	0.961538
26	25	BYDV-RMV	28	R. padi with Rm	1	1	R. padi	24.6	22.7	1.4	-3.3	R. padi RMV / comp.	RMV / competition	0.961538
23	19	BYDV-RMV	28	R. padi with Rm	1	1	R. padi	24.6	22.7	-1.6	-0.3	R. padi RMV / comp.	RMV / competition	0.826087
27	29	BYDV-RMV	28	R. padi with Rm	1	1	R. padi	24.6	22.7	2.4	-4.3	R. padi RMV / comp.	RMV / competition	1.07407
24	22	BYDV-RMV	28	R. padi with Rm	1	1	R. padi	24.6	22.7	-0.6	-1.3	R. padi RMV / comp.	RMV / competition	0.916667
23	20	BYDV-RMV	28	R. padi with Rm	1	1	R. padi	24.6	22.7	-1.6	-0.3	R. padi RMV / comp.	RMV / competition	0.869565
24	22	BYDV-RMV	28	R. padi with Rm	1	1	R. padi	24.6	22.7	-0.6	-1.3	R. padi RMV / comp.	RMV / competition	0.916667
21	8	Virus-free	15	R. maidis alone	0	0	R. maidis	16.15	6.4	4.85	-14.6	R. maidis 0 / 0	0 / alone	0.380952
18	6	Virus-free	15	R. maidis alone	0	0	R. maidis	16.15	6.4	1.85	-11.6	R. maidis 0 / 0	0 / alone	0.333333
20	9	Virus-free	15	R. maidis alone	0	0	R. maidis	16.15	6.4	3.85	-13.6	R. maidis 0 / 0	0 / alone	0.45
18	7	Virus-free	15	R. maidis alone	0	0	R. maidis	16.15	6.4	1.85	-11.6	R. maidis 0 / 0	0 / alone	0.388889
20	11	Virus-free	15	R. maidis alone	0	0	R. maidis	16.15	6.4	3.85	-13.6	R. maidis 0 / 0	0 / alone	0.55
18	10	Virus-free	15	R. maidis alone	0	0	R. maidis	16.15	6.4	1.85	-11.6	R. maidis 0 / 0	0 / alone	0.555556
22	9	Virus-free	15	R. maidis alone	0	0	R. maidis	16.15	6.4	5.85	-15.6	R. maidis 0 / 0	0 / alone	0.409091
18	6	Virus-free	15	R. maidis alone	0	0	R. maidis	16.15	6.4	1.85	-11.6	R. maidis 0 / 0	0 / alone	0.333333
15	7	Virus-free	15	R. maidis alone	0	0	R. maidis	16.15	6.4	-1.15	-8.6	R. maidis 0 / 0	0 / alone	0.466667
2	0	Virus-free	15	R. maidis alone	0	0	R. maidis	16.15	6.4	-14.15	4.4	R. maidis 0 / 0	0 / alone	0
15	5	Virus-free	15	R. maidis alone	0	0	R. maidis	16.15	6.4	-1.15	-8.6	R. maidis 0 / 0	0 / alone	0.333333
14	5	Virus-free	15	R. maidis alone	0	0	R. maidis	16.15	6.4	-2.15	-7.6	R. maidis 0 / 0	0 / alone	0.357143
17	5	Virus-free	15	R. maidis alone	0	0	R. maidis	16.15	6.4	0.85	-10.6	R. maidis 0 / 0	0 / alone	0.294118
2	0	Virus-free	15	R. maidis alone	0	0	R. maidis	16.15	6.4	-14.15	4.4	R. maidis 0 / 0	0 / alone	0
18	7	Virus-free	15	R. maidis alone	0	0	R. maidis	16.15	6.4	1.85	-11.6	R. maidis 0 / 0	0 / alone	0.388889
15	6	Virus-free	15	R. maidis alone	0	0	R. maidis	16.15	6.4	-1.15	-8.6	R. maidis 0 / 0	0 / alone	0.4
14	3	Virus-free	15	R. maidis alone	0	0	R. maidis	16.15	6.4	-2.15	-7.6	R. maidis 0 / 0	0 / alone	0.214286
18	7	Virus-free	15	R. maidis alone	0	0	R. maidis	16.15	6.4	1.85	-11.6	R. maidis 0 / 0	0 / alone	0.388889
17	6	Virus-free	15	R. maidis alone	0	0	R. maidis	16.15	6.4	0.85	-10.6	R. maidis 0 / 0	0 / alone	0.352941
21	11	Virus-free	15	R. maidis alone	0	0	R. maidis	16.15	6.4	4.85	-14.6	R. maidis 0 / 0	0 / alone	0.52381
11	10	Virus-free	15	R. maidis with R. padi	0	1	R. maidis	12.2	8.5	-1.2	-2.5	R. maidis 0 / comp.	0 / competition	0.909091
10	6	Virus-free	15	R. maidis with R. padi	0	1	R. maidis	12.2	8.5	-2.2	-1.5	R. maidis 0 / comp.	0 / competition	0.6
9	4	Virus-free	15	R. maidis with R. padi	0	1	R. maidis	12.2	8.5	-3.2	-0.5	R. maidis 0 / comp.	0 / competition	0.444444
8	2	Virus-free	15	R. maidis with R. padi	0	1	R. maidis	12.2	8.5	-4.2	0.5	R. maidis 0 / comp.	0 / competition	0.25
12	7	Virus-free	15	R. maidis with R. padi	0	1	R. maidis	12.2	8.5	-0.2	-3.5	R. maidis 0 / comp.	0 / competition	0.583333
13	10	Virus-free	15	R. maidis with R. padi	0	1	R. maidis	12.2	8.5	0.8	-4.5	R. maidis 0 / comp.	0 / competition	0.769231
13	8	Virus-free	15	R. maidis with R. padi	0	1	R. maidis	12.2	8.5	0.8	-4.5	R. maidis 0 / comp.	0 / competition	0.615385
13	12	Virus-free	15	R. maidis with R. padi	0	1	R. maidis	12.2	8.5	0.8	-4.5	R. maidis 0 / comp.	0 / competition	0.923077
12	9	Virus-free	15	R. maidis with R. padi	0	1	R. maidis	12.2	8.5	-0.2	-3.5	R. maidis 0 / comp.	0 / competition	0.75
15	8	Virus-free	15	R. maidis with R. padi	0	1	R. maidis	12.2	8.5	2.8	-6.5	R. maidis 0 / comp.	0 / competition	0.533333
12	10	Virus-free	15	R. maidis with R. padi	0	1	R. maidis	12.2	8.5	-0.2	-3.5	R. maidis 0 / comp.	0 / competition	0.833333
14	7	Virus-free	15	R. maidis with R. padi	0	1	R. maidis	12.2	8.5	1.8	-5.5	R. maidis 0 / comp.	0 / competition	0.5
12	9	Virus-free	15	R. maidis with R. padi	0	1	R. maidis	12.2	8.5	-0.2	-3.5	R. maidis 0 / comp.	0 / competition	0.75
13	13	Virus-free	15	R. maidis with R. padi	0	1	R. maidis	12.2	8.5	0.8	-4.5	R. maidis 0 / comp.	0 / competition	1
14	11	Virus-free	15	R. maidis with R. padi	0	1	R. maidis	12.2	8.5	1.8	-5.5	R. maidis 0 / comp.	0 / competition	0.785714
12	9	Virus-free	15	R. maidis with R. padi	0	1	R. maidis	12.2	8.5	-0.2	-3.5	R. maidis 0 / comp.	0 / competition	0.75
11	10	Virus-free	15	R. maidis with R. padi	0	1	R. maidis	12.2	8.5	-1.2	-2.5	R. maidis 0 / comp.	0 / competition	0.909091
15	9	Virus-free	15	R. maidis with R. padi	0	1	R. maidis	12.2	8.5	2.8	-6.5	R. maidis 0 / comp.	0 / competition	0.6
12	7	Virus-free	15	R. maidis with R. padi	0	1	R. maidis	12.2	8.5	-0.2	-3.5	R. maidis 0 / comp.	0 / competition	0.583333
13	9	Virus-free	15	R. maidis with R. padi	0	1	R. maidis	12.2	8.5	0.8	-4.5	R. maidis 0 / comp.	0 / competition	0.692308
16	7	Virus-free	18	R. maidis alone	0	0	R. maidis	15.5	7.2	0.5	-8.8	R. maidis 0 / 0	0 / alone	0.4375
2	0	Virus-free	18	R. maidis alone	0	0	R. maidis	15.5	7.2	-13.5	5.2	R. maidis 0 / 0	0 / alone	0
16	5	Virus-free	18	R. maidis alone	0	0	R. maidis	15.5	7.2	0.5	-8.8	R. maidis 0 / 0	0 / alone	0.3125
20	10	Virus-free	18	R. maidis alone	0	0	R. maidis	15.5	7.2	4.5	-12.8	R. maidis 0 / 0	0 / alone	0.5
19	9	Virus-free	18	R. maidis alone	0	0	R. maidis	15.5	7.2	3.5	-11.8	R. maidis 0 / 0	0 / alone	0.473684
2	0	Virus-free	18	R. maidis alone	0	0	R. maidis	15.5	7.2	-13.5	5.2	R. maidis 0 / 0	0 / alone	0
22	9	Virus-free	18	R. maidis alone	0	0	R. maidis	15.5	7.2	6.5	-14.8	R. maidis 0 / 0	0 / alone	0.409091
19	8	Virus-free	18	R. maidis alone	0	0	R. maidis	15.5	7.2	3.5	-11.8	R. maidis 0 / 0	0 / alone	0.421053
18	8	Virus-free	18	R. maidis alone	0	0	R. maidis	15.5	7.2	2.5	-10.8	R. maidis 0 / 0	0 / alone	0.444444
2	0	Virus-free	18	R. maidis alone	0	0	R. maidis	15.5	7.2	-13.5	5.2	R. maidis 0 / 0	0 / alone	0
18	9	Virus-free	18	R. maidis alone	0	0	R. maidis	15.5	7.2	2.5	-10.8	R. maidis 0 / 0	0 / alone	0.5
20	10	Virus-free	18	R. maidis alone	0	0	R. maidis	15.5	7.2	4.5	-12.8	R. maidis 0 / 0	0 / alone	0.5
18	9	Virus-free	18	R. maidis alone	0	0	R. maidis	15.5	7.2	2.5	-10.8	R. maidis 0 / 0	0 / alone	0.5
18	8	Virus-free	18	R. maidis alone	0	0	R. maidis	15.5	7.2	2.5	-10.8	R. maidis 0 / 0	0 / alone	0.444444
20	10	Virus-free	18	R. maidis alone	0	0	R. maidis	15.5	7.2	4.5	-12.8	R. maidis 0 / 0	0 / alone	0.5
18	8	Virus-free	18	R. maidis alone	0	0	R. maidis	15.5	7.2	2.5	-10.8	R. maidis 0 / 0	0 / alone	0.444444
17	9	Virus-free	18	R. maidis alone	0	0	R. maidis	15.5	7.2	1.5	-9.8	R. maidis 0 / 0	0 / alone	0.529412
15	6	Virus-free	18	R. maidis alone	0	0	R. maidis	15.5	7.2	-0.5	-7.8	R. maidis 0 / 0	0 / alone	0.4
16	10	Virus-free	18	R. maidis alone	0	0	R. maidis	15.5	7.2	0.5	-8.8	R. maidis 0 / 0	0 / alone	0.625
14	9	Virus-free	18	R. maidis alone	0	0	R. maidis	15.5	7.2	-1.5	-6.8	R. maidis 0 / 0	0 / alone	0.642857
13	6	Virus-free	18	R. maidis with R. padi	0	1	R. maidis	11.35	6.8	1.65	-6.2	R. maidis 0 / comp.	0 / competition	0.461538
9	5	Virus-free	18	R. maidis with R. padi	0	1	R. maidis	11.35	6.8	-2.35	-2.2	R. maidis 0 / comp.	0 / competition	0.555556
14	10	Virus-free	18	R. maidis with R. padi	0	1	R. maidis	11.35	6.8	2.65	-7.2	R. maidis 0 / comp.	0 / competition	0.714286
14	7	Virus-free	18	R. maidis with R. padi	0	1	R. maidis	11.35	6.8	2.65	-7.2	R. maidis 0 / comp.	0 / competition	0.5
15	8	Virus-free	18	R. maidis with R. padi	0	1	R. maidis	11.35	6.8	3.65	-8.2	R. maidis 0 / comp.	0 / competition	0.533333
15	12	Virus-free	18	R. maidis with R. padi	0	1	R. maidis	11.35	6.8	3.65	-8.2	R. maidis 0 / comp.	0 / competition	0.8
15	8	Virus-free	18	R. maidis with R. padi	0	1	R. maidis	11.35	6.8	3.65	-8.2	R. maidis 0 / comp.	0 / competition	0.533333
4	0	Virus-free	18	R. maidis with R. padi	0	1	R. maidis	11.35	6.8	-7.35	2.8	R. maidis 0 / comp.	0 / competition	0
2	0	Virus-free	18	R. maidis with R. padi	0	1	R. maidis	11.35	6.8	-9.35	4.8	R. maidis 0 / comp.	0 / competition	0
2	0	Virus-free	18	R. maidis with R. padi	0	1	R. maidis	11.35	6.8	-9.35	4.8	R. maidis 0 / comp.	0 / competition	0
14	12	Virus-free	18	R. maidis with R. padi	0	1	R. maidis	11.35	6.8	2.65	-7.2	R. maidis 0 / comp.	0 / competition	0.857143
11	8	Virus-free	18	R. maidis with R. padi	0	1	R. maidis	11.35	6.8	-0.35	-4.2	R. maidis 0 / comp.	0 / competition	0.727273
13	9	Virus-free	18	R. maidis with R. padi	0	1	R. maidis	11.35	6.8	1.65	-6.2	R. maidis 0 / comp.	0 / competition	0.692308
16	10	Virus-free	18	R. maidis with R. padi	0	1	R. maidis	11.35	6.8	4.65	-9.2	R. maidis 0 / comp.	0 / competition	0.625
13	7	Virus-free	18	R. maidis with R. padi	0	1	R. maidis	11.35	6.8	1.65	-6.2	R. maidis 0 / comp.	0 / competition	0.538462
14	10	Virus-free	18	R. maidis with R. padi	0	1	R. maidis	11.35	6.8	2.65	-7.2	R. maidis 0 / comp.	0 / competition	0.714286
2	0	Virus-free	18	R. maidis with R. padi	0	1	R. maidis	11.35	6.8	-9.35	4.8	R. maidis 0 / comp.	0 / competition	0
15	9	Virus-free	18	R. maidis with R. padi	0	1	R. maidis	11.35	6.8	3.65	-8.2	R. maidis 0 / comp.	0 / competition	0.6
12	6	Virus-free	18	R. maidis with R. padi	0	1	R. maidis	11.35	6.8	0.65	-5.2	R. maidis 0 / comp.	0 / competition	0.5
14	9	Virus-free	18	R. maidis with R. padi	0	1	R. maidis	11.35	6.8	2.65	-7.2	R. maidis 0 / comp.	0 / competition	0.642857
11	5	Virus-free	21	R. maidis alone	0	0	R. maidis	17.25	7.6	-6.25	-3.4	R. maidis 0 / 0	0 / alone	0.454545
20	10	Virus-free	21	R. maidis alone	0	0	R. maidis	17.25	7.6	2.75	-12.4	R. maidis 0 / 0	0 / alone	0.5
18	7	Virus-free	21	R. maidis alone	0	0	R. maidis	17.25	7.6	0.75	-10.4	R. maidis 0 / 0	0 / alone	0.388889
12	6	Virus-free	21	R. maidis alone	0	0	R. maidis	17.25	7.6	-5.25	-4.4	R. maidis 0 / 0	0 / alone	0.5
20	10	Virus-free	21	R. maidis alone	0	0	R. maidis	17.25	7.6	2.75	-12.4	R. maidis 0 / 0	0 / alone	0.5
18	7	Virus-free	21	R. maidis alone	0	0	R. maidis	17.25	7.6	0.75	-10.4	R. maidis 0 / 0	0 / alone	0.388889
20	9	Virus-free	21	R. maidis alone	0	0	R. maidis	17.25	7.6	2.75	-12.4	R. maidis 0 / 0	0 / alone	0.45
13	6	Virus-free	21	R. maidis alone	0	0	R. maidis	17.25	7.6	-4.25	-5.4	R. maidis 0 / 0	0 / alone	0.461538
20	9	Virus-free	21	R. maidis alone	0	0	R. maidis	17.25	7.6	2.75	-12.4	R. maidis 0 / 0	0 / alone	0.45
18	7	Virus-free	21	R. maidis alone	0	0	R. maidis	17.25	7.6	0.75	-10.4	R. maidis 0 / 0	0 / alone	0.388889
12	6	Virus-free	21	R. maidis alone	0	0	R. maidis	17.25	7.6	-5.25	-4.4	R. maidis 0 / 0	0 / alone	0.5
20	9	Virus-free	21	R. maidis alone	0	0	R. maidis	17.25	7.6	2.75	-12.4	R. maidis 0 / 0	0 / alone	0.45
20	10	Virus-free	21	R. maidis alone	0	0	R. maidis	17.25	7.6	2.75	-12.4	R. maidis 0 / 0	0 / alone	0.5
20	9	Virus-free	21	R. maidis alone	0	0	R. maidis	17.25	7.6	2.75	-12.4	R. maidis 0 / 0	0 / alone	0.45
10	5	Virus-free	21	R. maidis alone	0	0	R. maidis	17.25	7.6	-7.25	-2.4	R. maidis 0 / 0	0 / alone	0.5
18	8	Virus-free	21	R. maidis alone	0	0	R. maidis	17.25	7.6	0.75	-10.4	R. maidis 0 / 0	0 / alone	0.444444
19	8	Virus-free	21	R. maidis alone	0	0	R. maidis	17.25	7.6	1.75	-11.4	R. maidis 0 / 0	0 / alone	0.421053
18	7	Virus-free	21	R. maidis alone	0	0	R. maidis	17.25	7.6	0.75	-10.4	R. maidis 0 / 0	0 / alone	0.388889
19	8	Virus-free	21	R. maidis alone	0	0	R. maidis	17.25	7.6	1.75	-11.4	R. maidis 0 / 0	0 / alone	0.421053
19	6	Virus-free	21	R. maidis alone	0	0	R. maidis	17.25	7.6	1.75	-11.4	R. maidis 0 / 0	0 / alone	0.315789
9	5	Virus-free	21	R. maidis with R. padi	0	1	R. maidis	12.35	7.35	-3.35	-1.65	R. maidis 0 / comp.	0 / competition	0.555556
12	8	Virus-free	21	R. maidis with R. padi	0	1	R. maidis	12.35	7.35	-0.35	-4.65	R. maidis 0 / comp.	0 / competition	0.666667
20	12	Virus-free	21	R. maidis with R. padi	0	1	R. maidis	12.35	7.35	7.65	-12.65	R. maidis 0 / comp.	0 / competition	0.6
2	0	Virus-free	21	R. maidis with R. padi	0	1	R. maidis	12.35	7.35	-10.35	5.35	R. maidis 0 / comp.	0 / competition	0
10	12	Virus-free	21	R. maidis with R. padi	0	1	R. maidis	12.35	7.35	-2.35	-2.65	R. maidis 0 / comp.	0 / competition	1.2
5	1	Virus-free	21	R. maidis with R. padi	0	1	R. maidis	12.35	7.35	-7.35	2.35	R. maidis 0 / comp.	0 / competition	0.2
3	0	Virus-free	21	R. maidis with R. padi	0	1	R. maidis	12.35	7.35	-9.35	4.35	R. maidis 0 / comp.	0 / competition	0
13	10	Virus-free	21	R. maidis with R. padi	0	1	R. maidis	12.35	7.35	0.65	-5.65	R. maidis 0 / comp.	0 / competition	0.769231
12	9	Virus-free	21	R. maidis with R. padi	0	1	R. maidis	12.35	7.35	-0.35	-4.65	R. maidis 0 / comp.	0 / competition	0.75
2	0	Virus-free	21	R. maidis with R. padi	0	1	R. maidis	12.35	7.35	-10.35	5.35	R. maidis 0 / comp.	0 / competition	0
20	8	Virus-free	21	R. maidis with R. padi	0	1	R. maidis	12.35	7.35	7.65	-12.65	R. maidis 0 / comp.	0 / competition	0.4
11	7	Virus-free	21	R. maidis with R. padi	0	1	R. maidis	12.35	7.35	-1.35	-3.65	R. maidis 0 / comp.	0 / competition	0.636364
20	11	Virus-free	21	R. maidis with R. padi	0	1	R. maidis	12.35	7.35	7.65	-12.65	R. maidis 0 / comp.	0 / competition	0.55
20	10	Virus-free	21	R. maidis with R. padi	0	1	R. maidis	12.35	7.35	7.65	-12.65	R. maidis 0 / comp.	0 / competition	0.5
11	8	Virus-free	21	R. maidis with R. padi	0	1	R. maidis	12.35	7.35	-1.35	-3.65	R. maidis 0 / comp.	0 / competition	0.727273
18	9	Virus-free	21	R. maidis with R. padi	0	1	R. maidis	12.35	7.35	5.65	-10.65	R. maidis 0 / comp.	0 / competition	0.5
15	12	Virus-free	21	R. maidis with R. padi	0	1	R. maidis	12.35	7.35	2.65	-7.65	R. maidis 0 / comp.	0 / competition	0.8
20	10	Virus-free	21	R. maidis with R. padi	0	1	R. maidis	12.35	7.35	7.65	-12.65	R. maidis 0 / comp.	0 / competition	0.5
13	8	Virus-free	21	R. maidis with R. padi	0	1	R. maidis	12.35	7.35	0.65	-5.65	R. maidis 0 / comp.	0 / competition	0.615385
11	7	Virus-free	21	R. maidis with R. padi	0	1	R. maidis	12.35	7.35	-1.35	-3.65	R. maidis 0 / comp.	0 / competition	0.636364
21	10	Virus-free	23	R. maidis alone	0	0	R. maidis	18.6	8.2	2.4	-12.8	R. maidis 0 / 0	0 / alone	0.47619
19	9	Virus-free	23	R. maidis alone	0	0	R. maidis	18.6	8.2	0.4	-10.8	R. maidis 0 / 0	0 / alone	0.473684
20	8	Virus-free	23	R. maidis alone	0	0	R. maidis	18.6	8.2	1.4	-11.8	R. maidis 0 / 0	0 / alone	0.4
2	0	Virus-free	23	R. maidis alone	0	0	R. maidis	18.6	8.2	-16.6	6.2	R. maidis 0 / 0	0 / alone	0
20	8	Virus-free	23	R. maidis alone	0	0	R. maidis	18.6	8.2	1.4	-11.8	R. maidis 0 / 0	0 / alone	0.4
20	10	Virus-free	23	R. maidis alone	0	0	R. maidis	18.6	8.2	1.4	-11.8	R. maidis 0 / 0	0 / alone	0.5
15	6	Virus-free	23	R. maidis alone	0	0	R. maidis	18.6	8.2	-3.6	-6.8	R. maidis 0 / 0	0 / alone	0.4
21	11	Virus-free	23	R. maidis alone	0	0	R. maidis	18.6	8.2	2.4	-12.8	R. maidis 0 / 0	0 / alone	0.52381
20	10	Virus-free	23	R. maidis alone	0	0	R. maidis	18.6	8.2	1.4	-11.8	R. maidis 0 / 0	0 / alone	0.5
20	11	Virus-free	23	R. maidis alone	0	0	R. maidis	18.6	8.2	1.4	-11.8	R. maidis 0 / 0	0 / alone	0.55
18	6	Virus-free	23	R. maidis alone	0	0	R. maidis	18.6	8.2	-0.6	-9.8	R. maidis 0 / 0	0 / alone	0.333333
20	10	Virus-free	23	R. maidis alone	0	0	R. maidis	18.6	8.2	1.4	-11.8	R. maidis 0 / 0	0 / alone	0.5
21	10	Virus-free	23	R. maidis alone	0	0	R. maidis	18.6	8.2	2.4	-12.8	R. maidis 0 / 0	0 / alone	0.47619
18	7	Virus-free	23	R. maidis alone	0	0	R. maidis	18.6	8.2	-0.6	-9.8	R. maidis 0 / 0	0 / alone	0.388889
20	9	Virus-free	23	R. maidis alone	0	0	R. maidis	18.6	8.2	1.4	-11.8	R. maidis 0 / 0	0 / alone	0.45
20	8	Virus-free	23	R. maidis alone	0	0	R. maidis	18.6	8.2	1.4	-11.8	R. maidis 0 / 0	0 / alone	0.4
17	6	Virus-free	23	R. maidis alone	0	0	R. maidis	18.6	8.2	-1.6	-8.8	R. maidis 0 / 0	0 / alone	0.352941
20	8	Virus-free	23	R. maidis alone	0	0	R. maidis	18.6	8.2	1.4	-11.8	R. maidis 0 / 0	0 / alone	0.4
19	7	Virus-free	23	R. maidis alone	0	0	R. maidis	18.6	8.2	0.4	-10.8	R. maidis 0 / 0	0 / alone	0.368421
21	10	Virus-free	23	R. maidis alone	0	0	R. maidis	18.6	8.2	2.4	-12.8	R. maidis 0 / 0	0 / alone	0.47619
22	11	Virus-free	23	R. maidis with R. padi	0	1	R. maidis	21.3	10.75	0.7	-11.25	R. maidis 0 / comp.	0 / competition	0.5
22	12	Virus-free	23	R. maidis with R. padi	0	1	R. maidis	21.3	10.75	0.7	-11.25	R. maidis 0 / comp.	0 / competition	0.545455
22	11	Virus-free	23	R. maidis with R. padi	0	1	R. maidis	21.3	10.75	0.7	-11.25	R. maidis 0 / comp.	0 / competition	0.5
23	12	Virus-free	23	R. maidis with R. padi	0	1	R. maidis	21.3	10.75	1.7	-12.25	R. maidis 0 / comp.	0 / competition	0.521739
22	12	Virus-free	23	R. maidis with R. padi	0	1	R. maidis	21.3	10.75	0.7	-11.25	R. maidis 0 / comp.	0 / competition	0.545455
20	11	Virus-free	23	R. maidis with R. padi	0	1	R. maidis	21.3	10.75	-1.3	-9.25	R. maidis 0 / comp.	0 / competition	0.55
21	10	Virus-free	23	R. maidis with R. padi	0	1	R. maidis	21.3	10.75	-0.3	-10.25	R. maidis 0 / comp.	0 / competition	0.47619
21	11	Virus-free	23	R. maidis with R. padi	0	1	R. maidis	21.3	10.75	-0.3	-10.25	R. maidis 0 / comp.	0 / competition	0.52381
20	10	Virus-free	23	R. maidis with R. padi	0	1	R. maidis	21.3	10.75	-1.3	-9.25	R. maidis 0 / comp.	0 / competition	0.5
21	11	Virus-free	23	R. maidis with R. padi	0	1	R. maidis	21.3	10.75	-0.3	-10.25	R. maidis 0 / comp.	0 / competition	0.52381
22	10	Virus-free	23	R. maidis with R. padi	0	1	R. maidis	21.3	10.75	0.7	-11.25	R. maidis 0 / comp.	0 / competition	0.454545
22	12	Virus-free	23	R. maidis with R. padi	0	1	R. maidis	21.3	10.75	0.7	-11.25	R. maidis 0 / comp.	0 / competition	0.545455
20	10	Virus-free	23	R. maidis with R. padi	0	1	R. maidis	21.3	10.75	-1.3	-9.25	R. maidis 0 / comp.	0 / competition	0.5
20	10	Virus-free	23	R. maidis with R. padi	0	1	R. maidis	21.3	10.75	-1.3	-9.25	R. maidis 0 / comp.	0 / competition	0.5
20	8	Virus-free	23	R. maidis with R. padi	0	1	R. maidis	21.3	10.75	-1.3	-9.25	R. maidis 0 / comp.	0 / competition	0.4
20	7	Virus-free	23	R. maidis with R. padi	0	1	R. maidis	21.3	10.75	-1.3	-9.25	R. maidis 0 / comp.	0 / competition	0.35
22	12	Virus-free	23	R. maidis with R. padi	0	1	R. maidis	21.3	10.75	0.7	-11.25	R. maidis 0 / comp.	0 / competition	0.545455
22	11	Virus-free	23	R. maidis with R. padi	0	1	R. maidis	21.3	10.75	0.7	-11.25	R. maidis 0 / comp.	0 / competition	0.5
22	12	Virus-free	23	R. maidis with R. padi	0	1	R. maidis	21.3	10.75	0.7	-11.25	R. maidis 0 / comp.	0 / competition	0.545455
22	12	Virus-free	23	R. maidis with R. padi	0	1	R. maidis	21.3	10.75	0.7	-11.25	R. maidis 0 / comp.	0 / competition	0.545455
19	8	Virus-free	26	R. maidis alone	0	0	R. maidis	13.15	5.45	5.85	-13.55	R. maidis 0 / 0	0 / alone	0.421053
18	6	Virus-free	26	R. maidis alone	0	0	R. maidis	13.15	5.45	4.85	-12.55	R. maidis 0 / 0	0 / alone	0.333333
2	0	Virus-free	26	R. maidis alone	0	0	R. maidis	13.15	5.45	-11.15	3.45	R. maidis 0 / 0	0 / alone	0
2	0	Virus-free	26	R. maidis alone	0	0	R. maidis	13.15	5.45	-11.15	3.45	R. maidis 0 / 0	0 / alone	0
19	8	Virus-free	26	R. maidis alone	0	0	R. maidis	13.15	5.45	5.85	-13.55	R. maidis 0 / 0	0 / alone	0.421053
18	8	Virus-free	26	R. maidis alone	0	0	R. maidis	13.15	5.45	4.85	-12.55	R. maidis 0 / 0	0 / alone	0.444444
18	8	Virus-free	26	R. maidis alone	0	0	R. maidis	13.15	5.45	4.85	-12.55	R. maidis 0 / 0	0 / alone	0.444444
2	0	Virus-free	26	R. maidis alone	0	0	R. maidis	13.15	5.45	-11.15	3.45	R. maidis 0 / 0	0 / alone	0
2	0	Virus-free	26	R. maidis alone	0	0	R. maidis	13.15	5.45	-11.15	3.45	R. maidis 0 / 0	0 / alone	0
20	10	Virus-free	26	R. maidis alone	0	0	R. maidis	13.15	5.45	6.85	-14.55	R. maidis 0 / 0	0 / alone	0.5
19	9	Virus-free	26	R. maidis alone	0	0	R. maidis	13.15	5.45	5.85	-13.55	R. maidis 0 / 0	0 / alone	0.473684
18	8	Virus-free	26	R. maidis alone	0	0	R. maidis	13.15	5.45	4.85	-12.55	R. maidis 0 / 0	0 / alone	0.444444
18	6	Virus-free	26	R. maidis alone	0	0	R. maidis	13.15	5.45	4.85	-12.55	R. maidis 0 / 0	0 / alone	0.333333
2	0	Virus-free	26	R. maidis alone	0	0	R. maidis	13.15	5.45	-11.15	3.45	R. maidis 0 / 0	0 / alone	0
18	8	Virus-free	26	R. maidis alone	0	0	R. maidis	13.15	5.45	4.85	-12.55	R. maidis 0 / 0	0 / alone	0.444444
20	10	Virus-free	26	R. maidis alone	0	0	R. maidis	13.15	5.45	6.85	-14.55	R. maidis 0 / 0	0 / alone	0.5
2	0	Virus-free	26	R. maidis alone	0	0	R. maidis	13.15	5.45	-11.15	3.45	R. maidis 0 / 0	0 / alone	0
12	6	Virus-free	26	R. maidis alone	0	0	R. maidis	13.15	5.45	-1.15	-6.55	R. maidis 0 / 0	0 / alone	0.5
19	9	Virus-free	26	R. maidis alone	0	0	R. maidis	13.15	5.45	5.85	-13.55	R. maidis 0 / 0	0 / alone	0.473684
15	5	Virus-free	26	R. maidis alone	0	0	R. maidis	13.15	5.45	1.85	-9.55	R. maidis 0 / 0	0 / alone	0.333333
19	10	Virus-free	26	R. maidis with R. padi	0	1	R. maidis	15.45	7.05	3.55	-11.95	R. maidis 0 / comp.	0 / competition	0.526316
18	8	Virus-free	26	R. maidis with R. padi	0	1	R. maidis	15.45	7.05	2.55	-10.95	R. maidis 0 / comp.	0 / competition	0.444444
2	0	Virus-free	26	R. maidis with R. padi	0	1	R. maidis	15.45	7.05	-13.45	5.05	R. maidis 0 / comp.	0 / competition	0
19	10	Virus-free	26	R. maidis with R. padi	0	1	R. maidis	15.45	7.05	3.55	-11.95	R. maidis 0 / comp.	0 / competition	0.526316
2	0	Virus-free	26	R. maidis with R. padi	0	1	R. maidis	15.45	7.05	-13.45	5.05	R. maidis 0 / comp.	0 / competition	0
2	0	Virus-free	26	R. maidis with R. padi	0	1	R. maidis	15.45	7.05	-13.45	5.05	R. maidis 0 / comp.	0 / competition	0
18	10	Virus-free	26	R. maidis with R. padi	0	1	R. maidis	15.45	7.05	2.55	-10.95	R. maidis 0 / comp.	0 / competition	0.555556
19	6	Virus-free	26	R. maidis with R. padi	0	1	R. maidis	15.45	7.05	3.55	-11.95	R. maidis 0 / comp.	0 / competition	0.315789
19	9	Virus-free	26	R. maidis with R. padi	0	1	R. maidis	15.45	7.05	3.55	-11.95	R. maidis 0 / comp.	0 / competition	0.473684
4	0	Virus-free	26	R. maidis with R. padi	0	1	R. maidis	15.45	7.05	-11.45	3.05	R. maidis 0 / comp.	0 / competition	0
21	10	Virus-free	26	R. maidis with R. padi	0	1	R. maidis	15.45	7.05	5.55	-13.95	R. maidis 0 / comp.	0 / competition	0.47619
18	9	Virus-free	26	R. maidis with R. padi	0	1	R. maidis	15.45	7.05	2.55	-10.95	R. maidis 0 / comp.	0 / competition	0.5
20	10	Virus-free	26	R. maidis with R. padi	0	1	R. maidis	15.45	7.05	4.55	-12.95	R. maidis 0 / comp.	0 / competition	0.5
5	0	Virus-free	26	R. maidis with R. padi	0	1	R. maidis	15.45	7.05	-10.45	2.05	R. maidis 0 / comp.	0 / competition	0
20	11	Virus-free	26	R. maidis with R. padi	0	1	R. maidis	15.45	7.05	4.55	-12.95	R. maidis 0 / comp.	0 / competition	0.55
21	10	Virus-free	26	R. maidis with R. padi	0	1	R. maidis	15.45	7.05	5.55	-13.95	R. maidis 0 / comp.	0 / competition	0.47619
20	10	Virus-free	26	R. maidis with R. padi	0	1	R. maidis	15.45	7.05	4.55	-12.95	R. maidis 0 / comp.	0 / competition	0.5
21	9	Virus-free	26	R. maidis with R. padi	0	1	R. maidis	15.45	7.05	5.55	-13.95	R. maidis 0 / comp.	0 / competition	0.428571
20	9	Virus-free	26	R. maidis with R. padi	0	1	R. maidis	15.45	7.05	4.55	-12.95	R. maidis 0 / comp.	0 / competition	0.45
21	10	Virus-free	26	R. maidis with R. padi	0	1	R. maidis	15.45	7.05	5.55	-13.95	R. maidis 0 / comp.	0 / competition	0.47619
2	0	Virus-free	28	R. maidis alone	0	0	R. maidis	5.85	1.5	-3.85	-0.5	R. maidis 0 / 0	0 / alone	0
2	0	Virus-free	28	R. maidis alone	0	0	R. maidis	5.85	1.5	-3.85	-0.5	R. maidis 0 / 0	0 / alone	0
8	2	Virus-free	28	R. maidis alone	0	0	R. maidis	5.85	1.5	2.15	-6.5	R. maidis 0 / 0	0 / alone	0.25
1	0	Virus-free	28	R. maidis alone	0	0	R. maidis	5.85	1.5	-4.85	0.5	R. maidis 0 / 0	0 / alone	0
10	3	Virus-free	28	R. maidis alone	0	0	R. maidis	5.85	1.5	4.15	-8.5	R. maidis 0 / 0	0 / alone	0.3
14	4	Virus-free	28	R. maidis alone	0	0	R. maidis	5.85	1.5	8.15	-12.5	R. maidis 0 / 0	0 / alone	0.285714
2	0	Virus-free	28	R. maidis alone	0	0	R. maidis	5.85	1.5	-3.85	-0.5	R. maidis 0 / 0	0 / alone	0
2	0	Virus-free	28	R. maidis alone	0	0	R. maidis	5.85	1.5	-3.85	-0.5	R. maidis 0 / 0	0 / alone	0
10	3	Virus-free	28	R. maidis alone	0	0	R. maidis	5.85	1.5	4.15	-8.5	R. maidis 0 / 0	0 / alone	0.3
7	2	Virus-free	28	R. maidis alone	0	0	R. maidis	5.85	1.5	1.15	-5.5	R. maidis 0 / 0	0 / alone	0.285714
1	0	Virus-free	28	R. maidis alone	0	0	R. maidis	5.85	1.5	-4.85	0.5	R. maidis 0 / 0	0 / alone	0
2	0	Virus-free	28	R. maidis alone	0	0	R. maidis	5.85	1.5	-3.85	-0.5	R. maidis 0 / 0	0 / alone	0
7	3	Virus-free	28	R. maidis alone	0	0	R. maidis	5.85	1.5	1.15	-5.5	R. maidis 0 / 0	0 / alone	0.428571
8	2	Virus-free	28	R. maidis alone	0	0	R. maidis	5.85	1.5	2.15	-6.5	R. maidis 0 / 0	0 / alone	0.25
14	4	Virus-free	28	R. maidis alone	0	0	R. maidis	5.85	1.5	8.15	-12.5	R. maidis 0 / 0	0 / alone	0.285714
2	0	Virus-free	28	R. maidis alone	0	0	R. maidis	5.85	1.5	-3.85	-0.5	R. maidis 0 / 0	0 / alone	0
5	0	Virus-free	28	R. maidis alone	0	0	R. maidis	5.85	1.5	-0.85	-3.5	R. maidis 0 / 0	0 / alone	0
2	0	Virus-free	28	R. maidis alone	0	0	R. maidis	5.85	1.5	-3.85	-0.5	R. maidis 0 / 0	0 / alone	0
10	4	Virus-free	28	R. maidis alone	0	0	R. maidis	5.85	1.5	4.15	-8.5	R. maidis 0 / 0	0 / alone	0.4
8	3	Virus-free	28	R. maidis alone	0	0	R. maidis	5.85	1.5	2.15	-6.5	R. maidis 0 / 0	0 / alone	0.375
12	3	Virus-free	28	R. maidis with R. padi	0	1	R. maidis	8.6	2.6	3.4	-9.4	R. maidis 0 / comp.	0 / competition	0.25
12	4	Virus-free	28	R. maidis with R. padi	0	1	R. maidis	8.6	2.6	3.4	-9.4	R. maidis 0 / comp.	0 / competition	0.333333
14	5	Virus-free	28	R. maidis with R. padi	0	1	R. maidis	8.6	2.6	5.4	-11.4	R. maidis 0 / comp.	0 / competition	0.357143
10	4	Virus-free	28	R. maidis with R. padi	0	1	R. maidis	8.6	2.6	1.4	-7.4	R. maidis 0 / comp.	0 / competition	0.4
2	0	Virus-free	28	R. maidis with R. padi	0	1	R. maidis	8.6	2.6	-6.6	0.6	R. maidis 0 / comp.	0 / competition	0
11	5	Virus-free	28	R. maidis with R. padi	0	1	R. maidis	8.6	2.6	2.4	-8.4	R. maidis 0 / comp.	0 / competition	0.454545
2	0	Virus-free	28	R. maidis with R. padi	0	1	R. maidis	8.6	2.6	-6.6	0.6	R. maidis 0 / comp.	0 / competition	0
17	6	Virus-free	28	R. maidis with R. padi	0	1	R. maidis	8.6	2.6	8.4	-14.4	R. maidis 0 / comp.	0 / competition	0.352941
2	0	Virus-free	28	R. maidis with R. padi	0	1	R. maidis	8.6	2.6	-6.6	0.6	R. maidis 0 / comp.	0 / competition	0
15	5	Virus-free	28	R. maidis with R. padi	0	1	R. maidis	8.6	2.6	6.4	-12.4	R. maidis 0 / comp.	0 / competition	0.333333
5	1	Virus-free	28	R. maidis with R. padi	0	1	R. maidis	8.6	2.6	-3.6	-2.4	R. maidis 0 / comp.	0 / competition	0.2
18	7	Virus-free	28	R. maidis with R. padi	0	1	R. maidis	8.6	2.6	9.4	-15.4	R. maidis 0 / comp.	0 / competition	0.388889
5	0	Virus-free	28	R. maidis with R. padi	0	1	R. maidis	8.6	2.6	-3.6	-2.4	R. maidis 0 / comp.	0 / competition	0
8	2	Virus-free	28	R. maidis with R. padi	0	1	R. maidis	8.6	2.6	-0.6	-5.4	R. maidis 0 / comp.	0 / competition	0.25
2	0	Virus-free	28	R. maidis with R. padi	0	1	R. maidis	8.6	2.6	-6.6	0.6	R. maidis 0 / comp.	0 / competition	0
2	0	Virus-free	28	R. maidis with R. padi	0	1	R. maidis	8.6	2.6	-6.6	0.6	R. maidis 0 / comp.	0 / competition	0
10	4	Virus-free	28	R. maidis with R. padi	0	1	R. maidis	8.6	2.6	1.4	-7.4	R. maidis 0 / comp.	0 / competition	0.4
12	3	Virus-free	28	R. maidis with R. padi	0	1	R. maidis	8.6	2.6	3.4	-9.4	R. maidis 0 / comp.	0 / competition	0.25
7	2	Virus-free	28	R. maidis with R. padi	0	1	R. maidis	8.6	2.6	-1.6	-4.4	R. maidis 0 / comp.	0 / competition	0.285714
6	1	Virus-free	28	R. maidis with R. padi	0	1	R. maidis	8.6	2.6	-2.6	-3.4	R. maidis 0 / comp.	0 / competition	0.166667
12	12	BYDV-PAV	15	R. maidis alone	0	0	R. maidis	12.4	12.6	-0.4	0.6	R. maidis PAV / alone	PAV / alone	1
11	11	BYDV-PAV	15	R. maidis alone	0	0	R. maidis	12.4	12.6	-1.4	1.6	R. maidis PAV / alone	PAV / alone	1
18	16	BYDV-PAV	15	R. maidis alone	0	0	R. maidis	12.4	12.6	5.6	-5.4	R. maidis PAV / alone	PAV / alone	0.888889
2	0	BYDV-PAV	15	R. maidis alone	0	0	R. maidis	12.4	12.6	-10.4	10.6	R. maidis PAV / alone	PAV / alone	0
12	14	BYDV-PAV	15	R. maidis alone	0	0	R. maidis	12.4	12.6	-0.4	0.6	R. maidis PAV / alone	PAV / alone	1.16667
11	13	BYDV-PAV	15	R. maidis alone	0	0	R. maidis	12.4	12.6	-1.4	1.6	R. maidis PAV / alone	PAV / alone	1.18182
13	15	BYDV-PAV	15	R. maidis alone	0	0	R. maidis	12.4	12.6	0.6	-0.4	R. maidis PAV / alone	PAV / alone	1.15385
16	18	BYDV-PAV	15	R. maidis alone	0	0	R. maidis	12.4	12.6	3.6	-3.4	R. maidis PAV / alone	PAV / alone	1.125
15	13	BYDV-PAV	15	R. maidis alone	0	0	R. maidis	12.4	12.6	2.6	-2.4	R. maidis PAV / alone	PAV / alone	0.866667
14	14	BYDV-PAV	15	R. maidis alone	0	0	R. maidis	12.4	12.6	1.6	-1.4	R. maidis PAV / alone	PAV / alone	1
16	14	BYDV-PAV	15	R. maidis with R. padi	0	1	R. maidis	17.1	14.9	-1.1	-1.1	R. maidis PAV / comp.	PAV / competition	0.875
18	16	BYDV-PAV	15	R. maidis with R. padi	0	1	R. maidis	17.1	14.9	0.9	-3.1	R. maidis PAV / comp.	PAV / competition	0.888889
16	13	BYDV-PAV	15	R. maidis with R. padi	0	1	R. maidis	17.1	14.9	-1.1	-1.1	R. maidis PAV / comp.	PAV / competition	0.8125
20	18	BYDV-PAV	15	R. maidis with R. padi	0	1	R. maidis	17.1	14.9	2.9	-5.1	R. maidis PAV / comp.	PAV / competition	0.9
19	17	BYDV-PAV	15	R. maidis with R. padi	0	1	R. maidis	17.1	14.9	1.9	-4.1	R. maidis PAV / comp.	PAV / competition	0.894737
19	16	BYDV-PAV	15	R. maidis with R. padi	0	1	R. maidis	17.1	14.9	1.9	-4.1	R. maidis PAV / comp.	PAV / competition	0.842105
18	16	BYDV-PAV	15	R. maidis with R. padi	0	1	R. maidis	17.1	14.9	0.9	-3.1	R. maidis PAV / comp.	PAV / competition	0.888889
15	13	BYDV-PAV	15	R. maidis with R. padi	0	1	R. maidis	17.1	14.9	-2.1	-0.1	R. maidis PAV / comp.	PAV / competition	0.866667
15	13	BYDV-PAV	15	R. maidis with R. padi	0	1	R. maidis	17.1	14.9	-2.1	-0.1	R. maidis PAV / comp.	PAV / competition	0.866667
15	13	BYDV-PAV	15	R. maidis with R. padi	0	1	R. maidis	17.1	14.9	-2.1	-0.1	R. maidis PAV / comp.	PAV / competition	0.866667
12	15	BYDV-PAV	18	R. maidis alone	0	0	R. maidis	13.6	16.3	-1.6	4.3	R. maidis PAV / alone	PAV / alone	1.25
14	18	BYDV-PAV	18	R. maidis alone	0	0	R. maidis	13.6	16.3	0.4	2.3	R. maidis PAV / alone	PAV / alone	1.28571
13	16	BYDV-PAV	18	R. maidis alone	0	0	R. maidis	13.6	16.3	-0.6	3.3	R. maidis PAV / alone	PAV / alone	1.23077
15	18	BYDV-PAV	18	R. maidis alone	0	0	R. maidis	13.6	16.3	1.4	1.3	R. maidis PAV / alone	PAV / alone	1.2
15	19	BYDV-PAV	18	R. maidis alone	0	0	R. maidis	13.6	16.3	1.4	1.3	R. maidis PAV / alone	PAV / alone	1.26667
14	12	BYDV-PAV	18	R. maidis alone	0	0	R. maidis	13.6	16.3	0.4	2.3	R. maidis PAV / alone	PAV / alone	0.857143
14	17	BYDV-PAV	18	R. maidis alone	0	0	R. maidis	13.6	16.3	0.4	2.3	R. maidis PAV / alone	PAV / alone	1.21429
14	16	BYDV-PAV	18	R. maidis alone	0	0	R. maidis	13.6	16.3	0.4	2.3	R. maidis PAV / alone	PAV / alone	1.14286
13	14	BYDV-PAV	18	R. maidis alone	0	0	R. maidis	13.6	16.3	-0.6	3.3	R. maidis PAV / alone	PAV / alone	1.07692
12	18	BYDV-PAV	18	R. maidis alone	0	0	R. maidis	13.6	16.3	-1.6	4.3	R. maidis PAV / alone	PAV / alone	1.5
19	15	BYDV-PAV	18	R. maidis with R. padi	0	1	R. maidis	17.4	15.6	1.6	-3.4	R. maidis PAV / comp.	PAV / competition	0.789474
20	18	BYDV-PAV	18	R. maidis with R. padi	0	1	R. maidis	17.4	15.6	2.6	-4.4	R. maidis PAV / comp.	PAV / competition	0.9
18	16	BYDV-PAV	18	R. maidis with R. padi	0	1	R. maidis	17.4	15.6	0.6	-2.4	R. maidis PAV / comp.	PAV / competition	0.888889
16	14	BYDV-PAV	18	R. maidis with R. padi	0	1	R. maidis	17.4	15.6	-1.4	-0.4	R. maidis PAV / comp.	PAV / competition	0.875
17	15	BYDV-PAV	18	R. maidis with R. padi	0	1	R. maidis	17.4	15.6	-0.4	-1.4	R. maidis PAV / comp.	PAV / competition	0.882353
18	16	BYDV-PAV	18	R. maidis with R. padi	0	1	R. maidis	17.4	15.6	0.6	-2.4	R. maidis PAV / comp.	PAV / competition	0.888889
17	12	BYDV-PAV	18	R. maidis with R. padi	0	1	R. maidis	17.4	15.6	-0.4	-1.4	R. maidis PAV / comp.	PAV / competition	0.705882
15	16	BYDV-PAV	18	R. maidis with R. padi	0	1	R. maidis	17.4	15.6	-2.4	0.6	R. maidis PAV / comp.	PAV / competition	1.06667
14	16	BYDV-PAV	18	R. maidis with R. padi	0	1	R. maidis	17.4	15.6	-3.4	1.6	R. maidis PAV / comp.	PAV / competition	1.14286
20	18	BYDV-PAV	18	R. maidis with R. padi	0	1	R. maidis	17.4	15.6	2.6	-4.4	R. maidis PAV / comp.	PAV / competition	0.9
11	14	BYDV-PAV	21	R. maidis alone	0	0	R. maidis	17.3	16.5	-6.3	5.5	R. maidis PAV / alone	PAV / alone	1.27273
19	20	BYDV-PAV	21	R. maidis alone	0	0	R. maidis	17.3	16.5	1.7	-2.5	R. maidis PAV / alone	PAV / alone	1.05263
20	21	BYDV-PAV	21	R. maidis alone	0	0	R. maidis	17.3	16.5	2.7	-3.5	R. maidis PAV / alone	PAV / alone	1.05
18	17	BYDV-PAV	21	R. maidis alone	0	0	R. maidis	17.3	16.5	0.7	-1.5	R. maidis PAV / alone	PAV / alone	0.944444
20	20	BYDV-PAV	21	R. maidis alone	0	0	R. maidis	17.3	16.5	2.7	-3.5	R. maidis PAV / alone	PAV / alone	1
17	16	BYDV-PAV	21	R. maidis alone	0	0	R. maidis	17.3	16.5	-0.3	-0.5	R. maidis PAV / alone	PAV / alone	0.941176
15	9	BYDV-PAV	21	R. maidis alone	0	0	R. maidis	17.3	16.5	-2.3	1.5	R. maidis PAV / alone	PAV / alone	0.6
17	15	BYDV-PAV	21	R. maidis alone	0	0	R. maidis	17.3	16.5	-0.3	-0.5	R. maidis PAV / alone	PAV / alone	0.882353
18	15	BYDV-PAV	21	R. maidis alone	0	0	R. maidis	17.3	16.5	0.7	-1.5	R. maidis PAV / alone	PAV / alone	0.833333
18	18	BYDV-PAV	21	R. maidis alone	0	0	R. maidis	17.3	16.5	0.7	-1.5	R. maidis PAV / alone	PAV / alone	1
18	18	BYDV-PAV	21	R. maidis with R. padi	0	1	R. maidis	17.7	16.2	0.3	-1.8	R. maidis PAV / comp.	PAV / competition	1
17	18	BYDV-PAV	21	R. maidis with R. padi	0	1	R. maidis	17.7	16.2	-0.7	-0.8	R. maidis PAV / comp.	PAV / competition	1.05882
20	15	BYDV-PAV	21	R. maidis with R. padi	0	1	R. maidis	17.7	16.2	2.3	-3.8	R. maidis PAV / comp.	PAV / competition	0.75
19	19	BYDV-PAV	21	R. maidis with R. padi	0	1	R. maidis	17.7	16.2	1.3	-2.8	R. maidis PAV / comp.	PAV / competition	1
21	20	BYDV-PAV	21	R. maidis with R. padi	0	1	R. maidis	17.7	16.2	3.3	-4.8	R. maidis PAV / comp.	PAV / competition	0.952381
15	12	BYDV-PAV	21	R. maidis with R. padi	0	1	R. maidis	17.7	16.2	-2.7	1.2	R. maidis PAV / comp.	PAV / competition	0.8
13	8	BYDV-PAV	21	R. maidis with R. padi	0	1	R. maidis	17.7	16.2	-4.7	3.2	R. maidis PAV / comp.	PAV / competition	0.615385
16	14	BYDV-PAV	21	R. maidis with R. padi	0	1	R. maidis	17.7	16.2	-1.7	0.2	R. maidis PAV / comp.	PAV / competition	0.875
18	20	BYDV-PAV	21	R. maidis with R. padi	0	1	R. maidis	17.7	16.2	0.3	-1.8	R. maidis PAV / comp.	PAV / competition	1.11111
20	18	BYDV-PAV	21	R. maidis with R. padi	0	1	R. maidis	17.7	16.2	2.3	-3.8	R. maidis PAV / comp.	PAV / competition	0.9
23	40	BYDV-PAV	23	R. maidis alone	0	0	R. maidis	24.1	37	-1.1	14	R. maidis PAV / alone	PAV / alone	1.73913
25	31	BYDV-PAV	23	R. maidis alone	0	0	R. maidis	24.1	37	0.9	12	R. maidis PAV / alone	PAV / alone	1.24
23	27	BYDV-PAV	23	R. maidis alone	0	0	R. maidis	24.1	37	-1.1	14	R. maidis PAV / alone	PAV / alone	1.17391
25	28	BYDV-PAV	23	R. maidis alone	0	0	R. maidis	24.1	37	0.9	12	R. maidis PAV / alone	PAV / alone	1.12
26	37	BYDV-PAV	23	R. maidis alone	0	0	R. maidis	24.1	37	1.9	11	R. maidis PAV / alone	PAV / alone	1.42308
24	33	BYDV-PAV	23	R. maidis alone	0	0	R. maidis	24.1	37	-0.1	13	R. maidis PAV / alone	PAV / alone	1.375
26	45	BYDV-PAV	23	R. maidis alone	0	0	R. maidis	24.1	37	1.9	11	R. maidis PAV / alone	PAV / alone	1.73077
23	42	BYDV-PAV	23	R. maidis alone	0	0	R. maidis	24.1	37	-1.1	14	R. maidis PAV / alone	PAV / alone	1.82609
23	46	BYDV-PAV	23	R. maidis alone	0	0	R. maidis	24.1	37	-1.1	14	R. maidis PAV / alone	PAV / alone	2
23	41	BYDV-PAV	23	R. maidis alone	0	0	R. maidis	24.1	37	-1.1	14	R. maidis PAV / alone	PAV / alone	1.78261
23	38	BYDV-PAV	23	R. maidis with R. padi	0	1	R. maidis	24.1	41.6	-1.1	18.6	R. maidis PAV / comp.	PAV / competition	1.65217
25	27	BYDV-PAV	23	R. maidis with R. padi	0	1	R. maidis	24.1	41.6	0.9	16.6	R. maidis PAV / comp.	PAV / competition	1.08
23	41	BYDV-PAV	23	R. maidis with R. padi	0	1	R. maidis	24.1	41.6	-1.1	18.6	R. maidis PAV / comp.	PAV / competition	1.78261
25	46	BYDV-PAV	23	R. maidis with R. padi	0	1	R. maidis	24.1	41.6	0.9	16.6	R. maidis PAV / comp.	PAV / competition	1.84
26	42	BYDV-PAV	23	R. maidis with R. padi	0	1	R. maidis	24.1	41.6	1.9	15.6	R. maidis PAV / comp.	PAV / competition	1.61538
24	47	BYDV-PAV	23	R. maidis with R. padi	0	1	R. maidis	24.1	41.6	-0.1	17.6	R. maidis PAV / comp.	PAV / competition	1.95833
26	35	BYDV-PAV	23	R. maidis with R. padi	0	1	R. maidis	24.1	41.6	1.9	15.6	R. maidis PAV / comp.	PAV / competition	1.34615
23	50	BYDV-PAV	23	R. maidis with R. padi	0	1	R. maidis	24.1	41.6	-1.1	18.6	R. maidis PAV / comp.	PAV / competition	2.17391
23	45	BYDV-PAV	23	R. maidis with R. padi	0	1	R. maidis	24.1	41.6	-1.1	18.6	R. maidis PAV / comp.	PAV / competition	1.95652
23	45	BYDV-PAV	23	R. maidis with R. padi	0	1	R. maidis	24.1	41.6	-1.1	18.6	R. maidis PAV / comp.	PAV / competition	1.95652
15	14	BYDV-PAV	26	R. maidis alone	0	0	R. maidis	18.5	17.2	-3.5	2.2	R. maidis PAV / alone	PAV / alone	0.933333
13	18	BYDV-PAV	26	R. maidis alone	0	0	R. maidis	18.5	17.2	-5.5	4.2	R. maidis PAV / alone	PAV / alone	1.38462
18	18	BYDV-PAV	26	R. maidis alone	0	0	R. maidis	18.5	17.2	-0.5	-0.8	R. maidis PAV / alone	PAV / alone	1
19	12	BYDV-PAV	26	R. maidis alone	0	0	R. maidis	18.5	17.2	0.5	-1.8	R. maidis PAV / alone	PAV / alone	0.631579
21	10	BYDV-PAV	26	R. maidis alone	0	0	R. maidis	18.5	17.2	2.5	-3.8	R. maidis PAV / alone	PAV / alone	0.47619
18	18	BYDV-PAV	26	R. maidis alone	0	0	R. maidis	18.5	17.2	-0.5	-0.8	R. maidis PAV / alone	PAV / alone	1
21	24	BYDV-PAV	26	R. maidis alone	0	0	R. maidis	18.5	17.2	2.5	-3.8	R. maidis PAV / alone	PAV / alone	1.14286
19	18	BYDV-PAV	26	R. maidis alone	0	0	R. maidis	18.5	17.2	0.5	-1.8	R. maidis PAV / alone	PAV / alone	0.947368
21	18	BYDV-PAV	26	R. maidis alone	0	0	R. maidis	18.5	17.2	2.5	-3.8	R. maidis PAV / alone	PAV / alone	0.857143
20	22	BYDV-PAV	26	R. maidis alone	0	0	R. maidis	18.5	17.2	1.5	-2.8	R. maidis PAV / alone	PAV / alone	1.1
18	13	BYDV-PAV	26	R. maidis with R. padi	0	1	R. maidis	19.5	17.1	-1.5	-0.9	R. maidis PAV / comp.	PAV / competition	0.722222
19	10	BYDV-PAV	26	R. maidis with R. padi	0	1	R. maidis	19.5	17.1	-0.5	-1.9	R. maidis PAV / comp.	PAV / competition	0.526316
20	18	BYDV-PAV	26	R. maidis with R. padi	0	1	R. maidis	19.5	17.1	0.5	-2.9	R. maidis PAV / comp.	PAV / competition	0.9
17	20	BYDV-PAV	26	R. maidis with R. padi	0	1	R. maidis	19.5	17.1	-2.5	0.1	R. maidis PAV / comp.	PAV / competition	1.17647
15	12	BYDV-PAV	26	R. maidis with R. padi	0	1	R. maidis	19.5	17.1	-4.5	2.1	R. maidis PAV / comp.	PAV / competition	0.8
15	15	BYDV-PAV	26	R. maidis with R. padi	0	1	R. maidis	19.5	17.1	-4.5	2.1	R. maidis PAV / comp.	PAV / competition	1
28	24	BYDV-PAV	26	R. maidis with R. padi	0	1	R. maidis	19.5	17.1	8.5	-10.9	R. maidis PAV / comp.	PAV / competition	0.857143
19	21	BYDV-PAV	26	R. maidis with R. padi	0	1	R. maidis	19.5	17.1	-0.5	-1.9	R. maidis PAV / comp.	PAV / competition	1.10526
19	22	BYDV-PAV	26	R. maidis with R. padi	0	1	R. maidis	19.5	17.1	-0.5	-1.9	R. maidis PAV / comp.	PAV / competition	1.15789
25	16	BYDV-PAV	26	R. maidis with R. padi	0	1	R. maidis	19.5	17.1	5.5	-7.9	R. maidis PAV / comp.	PAV / competition	0.64
8	3	BYDV-PAV	28	R. maidis alone	0	0	R. maidis	5.7	3.6	2.3	-4.4	R. maidis PAV / alone	PAV / alone	0.375
5	2	BYDV-PAV	28	R. maidis alone	0	0	R. maidis	5.7	3.6	-0.7	-1.4	R. maidis PAV / alone	PAV / alone	0.4
10	12	BYDV-PAV	28	R. maidis alone	0	0	R. maidis	5.7	3.6	4.3	-6.4	R. maidis PAV / alone	PAV / alone	1.2
5	2	BYDV-PAV	28	R. maidis alone	0	0	R. maidis	5.7	3.6	-0.7	-1.4	R. maidis PAV / alone	PAV / alone	0.4
2	0	BYDV-PAV	28	R. maidis alone	0	0	R. maidis	5.7	3.6	-3.7	1.6	R. maidis PAV / alone	PAV / alone	0
9	4	BYDV-PAV	28	R. maidis alone	0	0	R. maidis	5.7	3.6	3.3	-5.4	R. maidis PAV / alone	PAV / alone	0.444444
10	13	BYDV-PAV	28	R. maidis alone	0	0	R. maidis	5.7	3.6	4.3	-6.4	R. maidis PAV / alone	PAV / alone	1.3
5	0	BYDV-PAV	28	R. maidis alone	0	0	R. maidis	5.7	3.6	-0.7	-1.4	R. maidis PAV / alone	PAV / alone	0
1	0	BYDV-PAV	28	R. maidis alone	0	0	R. maidis	5.7	3.6	-4.7	2.6	R. maidis PAV / alone	PAV / alone	0
2	0	BYDV-PAV	28	R. maidis alone	0	0	R. maidis	5.7	3.6	-3.7	1.6	R. maidis PAV / alone	PAV / alone	0
6	2	BYDV-PAV	28	R. maidis with R. padi	0	1	R. maidis	11.4	9.1	-5.4	3.1	R. maidis PAV / comp.	PAV / competition	0.333333
7	2	BYDV-PAV	28	R. maidis with R. padi	0	1	R. maidis	11.4	9.1	-4.4	2.1	R. maidis PAV / comp.	PAV / competition	0.285714
10	8	BYDV-PAV	28	R. maidis with R. padi	0	1	R. maidis	11.4	9.1	-1.4	-0.9	R. maidis PAV / comp.	PAV / competition	0.8
12	10	BYDV-PAV	28	R. maidis with R. padi	0	1	R. maidis	11.4	9.1	0.6	-2.9	R. maidis PAV / comp.	PAV / competition	0.833333
12	10	BYDV-PAV	28	R. maidis with R. padi	0	1	R. maidis	11.4	9.1	0.6	-2.9	R. maidis PAV / comp.	PAV / competition	0.833333
13	11	BYDV-PAV	28	R. maidis with R. padi	0	1	R. maidis	11.4	9.1	1.6	-3.9	R. maidis PAV / comp.	PAV / competition	0.846154
15	13	BYDV-PAV	28	R. maidis with R. padi	0	1	R. maidis	11.4	9.1	3.6	-5.9	R. maidis PAV / comp.	PAV / competition	0.866667
15	16	BYDV-PAV	28	R. maidis with R. padi	0	1	R. maidis	11.4	9.1	3.6	-5.9	R. maidis PAV / comp.	PAV / competition	1.06667
12	10	BYDV-PAV	28	R. maidis with R. padi	0	1	R. maidis	11.4	9.1	0.6	-2.9	R. maidis PAV / comp.	PAV / competition	0.833333
12	9	BYDV-PAV	28	R. maidis with R. padi	0	1	R. maidis	11.4	9.1	0.6	-2.9	R. maidis PAV / comp.	PAV / competition	0.75
20	10	BYDV-RMV	15	R. maidis with R. padi	0	1	R. maidis	16.7	7.3	3.3	-12.7	R. maidis RMV / comp.	RMV / competition	0.5
19	9	BYDV-RMV	15	R. maidis with R. padi	0	1	R. maidis	16.7	7.3	2.3	-11.7	R. maidis RMV / comp.	RMV / competition	0.473684
18	7	BYDV-RMV	15	R. maidis with R. padi	0	1	R. maidis	16.7	7.3	1.3	-10.7	R. maidis RMV / comp.	RMV / competition	0.388889
19	8	BYDV-RMV	15	R. maidis with R. padi	0	1	R. maidis	16.7	7.3	2.3	-11.7	R. maidis RMV / comp.	RMV / competition	0.421053
20	10	BYDV-RMV	15	R. maidis with R. padi	0	1	R. maidis	16.7	7.3	3.3	-12.7	R. maidis RMV / comp.	RMV / competition	0.5
20	10	BYDV-RMV	15	R. maidis with R. padi	0	1	R. maidis	16.7	7.3	3.3	-12.7	R. maidis RMV / comp.	RMV / competition	0.5
15	5	BYDV-RMV	15	R. maidis with R. padi	0	1	R. maidis	16.7	7.3	-1.7	-7.7	R. maidis RMV / comp.	RMV / competition	0.333333
19	9	BYDV-RMV	15	R. maidis with R. padi	0	1	R. maidis	16.7	7.3	2.3	-11.7	R. maidis RMV / comp.	RMV / competition	0.473684
15	5	BYDV-RMV	15	R. maidis with R. padi	0	1	R. maidis	16.7	7.3	-1.7	-7.7	R. maidis RMV / comp.	RMV / competition	0.333333
2	0	BYDV-RMV	15	R. maidis with R. padi	0	1	R. maidis	16.7	7.3	-14.7	5.3	R. maidis RMV / comp.	RMV / competition	0
18	9	BYDV-RMV	15	R. maidis alone	0	0	R. maidis	18.2	9	-0.2	-9	R. maidis RMV / alone	RMV / alone	0.5
20	12	BYDV-RMV	15	R. maidis alone	0	0	R. maidis	18.2	9	1.8	-11	R. maidis RMV / alone	RMV / alone	0.6
17	7	BYDV-RMV	15	R. maidis alone	0	0	R. maidis	18.2	9	-1.2	-8	R. maidis RMV / alone	RMV / alone	0.411765
18	9	BYDV-RMV	15	R. maidis alone	0	0	R. maidis	18.2	9	-0.2	-9	R. maidis RMV / alone	RMV / alone	0.5
19	10	BYDV-RMV	15	R. maidis alone	0	0	R. maidis	18.2	9	0.8	-10	R. maidis RMV / alone	RMV / alone	0.526316
12	3	BYDV-RMV	15	R. maidis alone	0	0	R. maidis	18.2	9	-6.2	-3	R. maidis RMV / alone	RMV / alone	0.25
19	9	BYDV-RMV	15	R. maidis alone	0	0	R. maidis	18.2	9	0.8	-10	R. maidis RMV / alone	RMV / alone	0.473684
20	12	BYDV-RMV	15	R. maidis alone	0	0	R. maidis	18.2	9	1.8	-11	R. maidis RMV / alone	RMV / alone	0.6
19	9	BYDV-RMV	15	R. maidis alone	0	0	R. maidis	18.2	9	0.8	-10	R. maidis RMV / alone	RMV / alone	0.473684
20	10	BYDV-RMV	15	R. maidis alone	0	0	R. maidis	18.2	9	1.8	-11	R. maidis RMV / alone	RMV / alone	0.5
16	9	BYDV-RMV	18	R. maidis with R. padi	0	1	R. maidis	14.8	12.1	1.2	-3.9	R. maidis RMV / comp.	RMV / competition	0.5625
14	6	BYDV-RMV	18	R. maidis with R. padi	0	1	R. maidis	14.8	12.1	-0.8	-1.9	R. maidis RMV / comp.	RMV / competition	0.428571
16	5	BYDV-RMV	18	R. maidis with R. padi	0	1	R. maidis	14.8	12.1	1.2	-3.9	R. maidis RMV / comp.	RMV / competition	0.3125
20	23	BYDV-RMV	18	R. maidis with R. padi	0	1	R. maidis	14.8	12.1	5.2	-7.9	R. maidis RMV / comp.	RMV / competition	1.15
19	21	BYDV-RMV	18	R. maidis with R. padi	0	1	R. maidis	14.8	12.1	4.2	-6.9	R. maidis RMV / comp.	RMV / competition	1.10526
2	0	BYDV-RMV	18	R. maidis with R. padi	0	1	R. maidis	14.8	12.1	-12.8	10.1	R. maidis RMV / comp.	RMV / competition	0
22	23	BYDV-RMV	18	R. maidis with R. padi	0	1	R. maidis	14.8	12.1	7.2	-9.9	R. maidis RMV / comp.	RMV / competition	1.04545
19	18	BYDV-RMV	18	R. maidis with R. padi	0	1	R. maidis	14.8	12.1	4.2	-6.9	R. maidis RMV / comp.	RMV / competition	0.947368
18	16	BYDV-RMV	18	R. maidis with R. padi	0	1	R. maidis	14.8	12.1	3.2	-5.9	R. maidis RMV / comp.	RMV / competition	0.888889
2	0	BYDV-RMV	18	R. maidis with R. padi	0	1	R. maidis	14.8	12.1	-12.8	10.1	R. maidis RMV / comp.	RMV / competition	0
14	6	BYDV-RMV	18	R. maidis alone	0	0	R. maidis	15.5	10.2	-1.5	-3.8	R. maidis RMV / alone	RMV / alone	0.428571
16	8	BYDV-RMV	18	R. maidis alone	0	0	R. maidis	15.5	10.2	0.5	-5.8	R. maidis RMV / alone	RMV / alone	0.5
15	7	BYDV-RMV	18	R. maidis alone	0	0	R. maidis	15.5	10.2	-0.5	-4.8	R. maidis RMV / alone	RMV / alone	0.466667
16	10	BYDV-RMV	18	R. maidis alone	0	0	R. maidis	15.5	10.2	0.5	-5.8	R. maidis RMV / alone	RMV / alone	0.625
8	6	BYDV-RMV	18	R. maidis alone	0	0	R. maidis	15.5	10.2	-7.5	2.2	R. maidis RMV / alone	RMV / alone	0.75
19	20	BYDV-RMV	18	R. maidis alone	0	0	R. maidis	15.5	10.2	3.5	-8.8	R. maidis RMV / alone	RMV / alone	1.05263
22	24	BYDV-RMV	18	R. maidis alone	0	0	R. maidis	15.5	10.2	6.5	-11.8	R. maidis RMV / alone	RMV / alone	1.09091
15	7	BYDV-RMV	18	R. maidis alone	0	0	R. maidis	15.5	10.2	-0.5	-4.8	R. maidis RMV / alone	RMV / alone	0.466667
15	7	BYDV-RMV	18	R. maidis alone	0	0	R. maidis	15.5	10.2	-0.5	-4.8	R. maidis RMV / alone	RMV / alone	0.466667
15	7	BYDV-RMV	18	R. maidis alone	0	0	R. maidis	15.5	10.2	-0.5	-4.8	R. maidis RMV / alone	RMV / alone	0.466667
18	12	BYDV-RMV	21	R. maidis with R. padi	0	1	R. maidis	17.3	11.4	0.7	-6.6	R. maidis RMV / comp.	RMV / competition	0.666667
17	11	BYDV-RMV	21	R. maidis with R. padi	0	1	R. maidis	17.3	11.4	-0.3	-5.6	R. maidis RMV / comp.	RMV / competition	0.647059
17	12	BYDV-RMV	21	R. maidis with R. padi	0	1	R. maidis	17.3	11.4	-0.3	-5.6	R. maidis RMV / comp.	RMV / competition	0.705882
15	10	BYDV-RMV	21	R. maidis with R. padi	0	1	R. maidis	17.3	11.4	-2.3	-3.6	R. maidis RMV / comp.	RMV / competition	0.666667
18	12	BYDV-RMV	21	R. maidis with R. padi	0	1	R. maidis	17.3	11.4	0.7	-6.6	R. maidis RMV / comp.	RMV / competition	0.666667
16	10	BYDV-RMV	21	R. maidis with R. padi	0	1	R. maidis	17.3	11.4	-1.3	-4.6	R. maidis RMV / comp.	RMV / competition	0.625
19	13	BYDV-RMV	21	R. maidis with R. padi	0	1	R. maidis	17.3	11.4	1.7	-7.6	R. maidis RMV / comp.	RMV / competition	0.684211
15	9	BYDV-RMV	21	R. maidis with R. padi	0	1	R. maidis	17.3	11.4	-2.3	-3.6	R. maidis RMV / comp.	RMV / competition	0.6
20	13	BYDV-RMV	21	R. maidis with R. padi	0	1	R. maidis	17.3	11.4	2.7	-8.6	R. maidis RMV / comp.	RMV / competition	0.65
18	12	BYDV-RMV	21	R. maidis with R. padi	0	1	R. maidis	17.3	11.4	0.7	-6.6	R. maidis RMV / comp.	RMV / competition	0.666667
19	13	BYDV-RMV	21	R. maidis alone	0	0	R. maidis	17.9	13.4	1.1	-5.6	R. maidis RMV / alone	RMV / alone	0.684211
18	13	BYDV-RMV	21	R. maidis alone	0	0	R. maidis	17.9	13.4	0.1	-4.6	R. maidis RMV / alone	RMV / alone	0.722222
17	11	BYDV-RMV	21	R. maidis alone	0	0	R. maidis	17.9	13.4	-0.9	-3.6	R. maidis RMV / alone	RMV / alone	0.647059
19	13	BYDV-RMV	21	R. maidis alone	0	0	R. maidis	17.9	13.4	1.1	-5.6	R. maidis RMV / alone	RMV / alone	0.684211
22	15	BYDV-RMV	21	R. maidis alone	0	0	R. maidis	17.9	13.4	4.1	-8.6	R. maidis RMV / alone	RMV / alone	0.681818
20	19	BYDV-RMV	21	R. maidis alone	0	0	R. maidis	17.9	13.4	2.1	-6.6	R. maidis RMV / alone	RMV / alone	0.95
21	22	BYDV-RMV	21	R. maidis alone	0	0	R. maidis	17.9	13.4	3.1	-7.6	R. maidis RMV / alone	RMV / alone	1.04762
20	19	BYDV-RMV	21	R. maidis alone	0	0	R. maidis	17.9	13.4	2.1	-6.6	R. maidis RMV / alone	RMV / alone	0.95
21	9	BYDV-RMV	21	R. maidis alone	0	0	R. maidis	17.9	13.4	3.1	-7.6	R. maidis RMV / alone	RMV / alone	0.428571
2	0	BYDV-RMV	21	R. maidis alone	0	0	R. maidis	17.9	13.4	-15.9	11.4	R. maidis RMV / alone	RMV / alone	0
26	29	BYDV-RMV	23	R. maidis with R. padi	0	1	R. maidis	23.9	22.6	2.1	-3.4	R. maidis RMV / comp.	RMV / competition	1.11538
22	20	BYDV-RMV	23	R. maidis with R. padi	0	1	R. maidis	23.9	22.6	-1.9	0.6	R. maidis RMV / comp.	RMV / competition	0.909091
22	20	BYDV-RMV	23	R. maidis with R. padi	0	1	R. maidis	23.9	22.6	-1.9	0.6	R. maidis RMV / comp.	RMV / competition	0.909091
20	19	BYDV-RMV	23	R. maidis with R. padi	0	1	R. maidis	23.9	22.6	-3.9	2.6	R. maidis RMV / comp.	RMV / competition	0.95
22	18	BYDV-RMV	23	R. maidis with R. padi	0	1	R. maidis	23.9	22.6	-1.9	0.6	R. maidis RMV / comp.	RMV / competition	0.818182
23	10	BYDV-RMV	23	R. maidis with R. padi	0	1	R. maidis	23.9	22.6	-0.9	-0.4	R. maidis RMV / comp.	RMV / competition	0.434783
26	29	BYDV-RMV	23	R. maidis with R. padi	0	1	R. maidis	23.9	22.6	2.1	-3.4	R. maidis RMV / comp.	RMV / competition	1.11538
26	27	BYDV-RMV	23	R. maidis with R. padi	0	1	R. maidis	23.9	22.6	2.1	-3.4	R. maidis RMV / comp.	RMV / competition	1.03846
25	24	BYDV-RMV	23	R. maidis with R. padi	0	1	R. maidis	23.9	22.6	1.1	-2.4	R. maidis RMV / comp.	RMV / competition	0.96
27	30	BYDV-RMV	23	R. maidis with R. padi	0	1	R. maidis	23.9	22.6	3.1	-4.4	R. maidis RMV / comp.	RMV / competition	1.11111
23	17	BYDV-RMV	23	R. maidis alone	0	0	R. maidis	21.4	16.2	1.6	-6.8	R. maidis RMV / alone	RMV / alone	0.73913
20	15	BYDV-RMV	23	R. maidis alone	0	0	R. maidis	21.4	16.2	-1.4	-3.8	R. maidis RMV / alone	RMV / alone	0.75
22	16	BYDV-RMV	23	R. maidis alone	0	0	R. maidis	21.4	16.2	0.6	-5.8	R. maidis RMV / alone	RMV / alone	0.727273
24	20	BYDV-RMV	23	R. maidis alone	0	0	R. maidis	21.4	16.2	2.6	-7.8	R. maidis RMV / alone	RMV / alone	0.833333
22	16	BYDV-RMV	23	R. maidis alone	0	0	R. maidis	21.4	16.2	0.6	-5.8	R. maidis RMV / alone	RMV / alone	0.727273
21	15	BYDV-RMV	23	R. maidis alone	0	0	R. maidis	21.4	16.2	-0.4	-4.8	R. maidis RMV / alone	RMV / alone	0.714286
20	14	BYDV-RMV	23	R. maidis alone	0	0	R. maidis	21.4	16.2	-1.4	-3.8	R. maidis RMV / alone	RMV / alone	0.7
21	16	BYDV-RMV	23	R. maidis alone	0	0	R. maidis	21.4	16.2	-0.4	-4.8	R. maidis RMV / alone	RMV / alone	0.761905
20	16	BYDV-RMV	23	R. maidis alone	0	0	R. maidis	21.4	16.2	-1.4	-3.8	R. maidis RMV / alone	RMV / alone	0.8
21	17	BYDV-RMV	23	R. maidis alone	0	0	R. maidis	21.4	16.2	-0.4	-4.8	R. maidis RMV / alone	RMV / alone	0.809524
17	8	BYDV-RMV	26	R. maidis with R. padi	0	1	R. maidis	16.5	11.6	0.5	-5.4	R. maidis RMV / comp.	RMV / competition	0.470588
17	10	BYDV-RMV	26	R. maidis with R. padi	0	1	R. maidis	16.5	11.6	0.5	-5.4	R. maidis RMV / comp.	RMV / competition	0.588235
19	15	BYDV-RMV	26	R. maidis with R. padi	0	1	R. maidis	16.5	11.6	2.5	-7.4	R. maidis RMV / comp.	RMV / competition	0.789474
18	13	BYDV-RMV	26	R. maidis with R. padi	0	1	R. maidis	16.5	11.6	1.5	-6.4	R. maidis RMV / comp.	RMV / competition	0.722222
18	13	BYDV-RMV	26	R. maidis with R. padi	0	1	R. maidis	16.5	11.6	1.5	-6.4	R. maidis RMV / comp.	RMV / competition	0.722222
18	8	BYDV-RMV	26	R. maidis with R. padi	0	1	R. maidis	16.5	11.6	1.5	-6.4	R. maidis RMV / comp.	RMV / competition	0.444444
2	8	BYDV-RMV	26	R. maidis with R. padi	0	1	R. maidis	16.5	11.6	-14.5	9.6	R. maidis RMV / comp.	RMV / competition	4
18	12	BYDV-RMV	26	R. maidis with R. padi	0	1	R. maidis	16.5	11.6	1.5	-6.4	R. maidis RMV / comp.	RMV / competition	0.666667
19	15	BYDV-RMV	26	R. maidis with R. padi	0	1	R. maidis	16.5	11.6	2.5	-7.4	R. maidis RMV / comp.	RMV / competition	0.789474
19	14	BYDV-RMV	26	R. maidis with R. padi	0	1	R. maidis	16.5	11.6	2.5	-7.4	R. maidis RMV / comp.	RMV / competition	0.736842
17	6	BYDV-RMV	26	R. maidis alone	0	0	R. maidis	17.6	9.4	-0.6	-7.6	R. maidis RMV / alone	RMV / alone	0.352941
19	11	BYDV-RMV	26	R. maidis alone	0	0	R. maidis	17.6	9.4	1.4	-9.6	R. maidis RMV / alone	RMV / alone	0.578947
19	12	BYDV-RMV	26	R. maidis alone	0	0	R. maidis	17.6	9.4	1.4	-9.6	R. maidis RMV / alone	RMV / alone	0.631579
18	10	BYDV-RMV	26	R. maidis alone	0	0	R. maidis	17.6	9.4	0.4	-8.6	R. maidis RMV / alone	RMV / alone	0.555556
18	11	BYDV-RMV	26	R. maidis alone	0	0	R. maidis	17.6	9.4	0.4	-8.6	R. maidis RMV / alone	RMV / alone	0.611111
18	12	BYDV-RMV	26	R. maidis alone	0	0	R. maidis	17.6	9.4	0.4	-8.6	R. maidis RMV / alone	RMV / alone	0.666667
15	4	BYDV-RMV	26	R. maidis alone	0	0	R. maidis	17.6	9.4	-2.6	-5.6	R. maidis RMV / alone	RMV / alone	0.266667
19	12	BYDV-RMV	26	R. maidis alone	0	0	R. maidis	17.6	9.4	1.4	-9.6	R. maidis RMV / alone	RMV / alone	0.631579
18	11	BYDV-RMV	26	R. maidis alone	0	0	R. maidis	17.6	9.4	0.4	-8.6	R. maidis RMV / alone	RMV / alone	0.611111
15	5	BYDV-RMV	26	R. maidis alone	0	0	R. maidis	17.6	9.4	-2.6	-5.6	R. maidis RMV / alone	RMV / alone	0.333333
6	3	BYDV-RMV	28	R. maidis with R. padi	0	1	R. maidis	8.5	4.4	-2.5	-1.6	R. maidis RMV / comp.	RMV / competition	0.5
6	2	BYDV-RMV	28	R. maidis with R. padi	0	1	R. maidis	8.5	4.4	-2.5	-1.6	R. maidis RMV / comp.	RMV / competition	0.333333
10	6	BYDV-RMV	28	R. maidis with R. padi	0	1	R. maidis	8.5	4.4	1.5	-5.6	R. maidis RMV / comp.	RMV / competition	0.6
7	3	BYDV-RMV	28	R. maidis with R. padi	0	1	R. maidis	8.5	4.4	-1.5	-2.6	R. maidis RMV / comp.	RMV / competition	0.428571
10	5	BYDV-RMV	28	R. maidis with R. padi	0	1	R. maidis	8.5	4.4	1.5	-5.6	R. maidis RMV / comp.	RMV / competition	0.5
8	3	BYDV-RMV	28	R. maidis with R. padi	0	1	R. maidis	8.5	4.4	-0.5	-3.6	R. maidis RMV / comp.	RMV / competition	0.375
11	8	BYDV-RMV	28	R. maidis with R. padi	0	1	R. maidis	8.5	4.4	2.5	-6.6	R. maidis RMV / comp.	RMV / competition	0.727273
9	4	BYDV-RMV	28	R. maidis with R. padi	0	1	R. maidis	8.5	4.4	0.5	-4.6	R. maidis RMV / comp.	RMV / competition	0.444444
10	6	BYDV-RMV	28	R. maidis with R. padi	0	1	R. maidis	8.5	4.4	1.5	-5.6	R. maidis RMV / comp.	RMV / competition	0.6
8	4	BYDV-RMV	28	R. maidis with R. padi	0	1	R. maidis	8.5	4.4	-0.5	-3.6	R. maidis RMV / comp.	RMV / competition	0.5
2	0	BYDV-RMV	28	R. maidis alone	0	0	R. maidis	5.8	3.1	-3.8	1.1	R. maidis RMV / alone	RMV / alone	0
11	7	BYDV-RMV	28	R. maidis alone	0	0	R. maidis	5.8	3.1	5.2	-7.9	R. maidis RMV / alone	RMV / alone	0.636364
10	5	BYDV-RMV	28	R. maidis alone	0	0	R. maidis	5.8	3.1	4.2	-6.9	R. maidis RMV / alone	RMV / alone	0.5
7	3	BYDV-RMV	28	R. maidis alone	0	0	R. maidis	5.8	3.1	1.2	-3.9	R. maidis RMV / alone	RMV / alone	0.428571
10	9	BYDV-RMV	28	R. maidis alone	0	0	R. maidis	5.8	3.1	4.2	-6.9	R. maidis RMV / alone	RMV / alone	0.9
2	0	BYDV-RMV	28	R. maidis alone	0	0	R. maidis	5.8	3.1	-3.8	1.1	R. maidis RMV / alone	RMV / alone	0
10	7	BYDV-RMV	28	R. maidis alone	0	0	R. maidis	5.8	3.1	4.2	-6.9	R. maidis RMV / alone	RMV / alone	0.7
2	0	BYDV-RMV	28	R. maidis alone	0	0	R. maidis	5.8	3.1	-3.8	1.1	R. maidis RMV / alone	RMV / alone	0
2	0	BYDV-RMV	28	R. maidis alone	0	0	R. maidis	5.8	3.1	-3.8	1.1	R. maidis RMV / alone	RMV / alone	0
2	0	BYDV-RMV	28	R. maidis alone	0	0	R. maidis	5.8	3.1	-3.8	1.1	R. maidis RMV / alone	RMV / alone	0
